# Supplementary material for: Structure Elucidation and Biosynthesis of Nannosterols A and B, Myxobacterial Sterols from Nannocystis sp. MNa10993
Source: J Nat Prod. 2023 Apr 3;86(4):915–23. doi: 10.1021/acs.jnatprod.2c01143 (PMC10152446; doi:10.1021/acs.jnatprod.2c01143)
Supplement: Supplementary file 2 — np2c01143_si_004.cif [file np2c01143_si_004.cif]

 
data_sh4861_a
 
_audit_creation_method            'SHELXL-2018/3'
_shelx_SHELXL_version_number      '2018/3'
_chemical_name_systematic         ?
_chemical_name_common             ?
_chemical_melting_point           ?
_chemical_formula_moiety          'C27 H46 O5'
_chemical_formula_sum
 'C27 H46 O5' 
_chemical_formula_weight          450.64

loop_
 _atom_type_symbol
 _atom_type_description
 _atom_type_scat_dispersion_real
 _atom_type_scat_dispersion_imag
 _atom_type_scat_source
 'C'  'C'   0.0181   0.0091
 'International Tables Vol C Tables 4.2.6.8 and 6.1.1.4'
 'H'  'H'   0.0000   0.0000
 'International Tables Vol C Tables 4.2.6.8 and 6.1.1.4'
 'O'  'O'   0.0492   0.0322
 'International Tables Vol C Tables 4.2.6.8 and 6.1.1.4'
 
_space_group_crystal_system       monoclinic
_space_group_IT_number            4
_space_group_name_H-M_alt         'P 21'
_space_group_name_Hall            'P 2yb'
 
_shelx_space_group_comment
;
The symmetry employed for this shelxl refinement is uniquely defined
by the following loop, which should always be used as a source of
symmetry information in preference to the above space-group names.
They are only intended as comments.
;
 
loop_
 _space_group_symop_operation_xyz
 'x, y, z'
 '-x, y+1/2, -z'
 
_cell_length_a                    11.2919(8)
_cell_length_b                    19.6966(14)
_cell_length_c                    11.5093(8)
_cell_angle_alpha                 90
_cell_angle_beta                  102.392(3)
_cell_angle_gamma                 90
_cell_volume                      2500.2(3)
_cell_formula_units_Z             4
_cell_measurement_temperature     133(2)
_cell_measurement_reflns_used     9133
_cell_measurement_theta_min       3.93
_cell_measurement_theta_max       74.96
 
_exptl_crystal_description        'block'
_exptl_crystal_colour             'colourless'
_exptl_crystal_density_meas       'not measured'
_exptl_crystal_density_method     ?
_exptl_crystal_density_diffrn     1.197          
_exptl_crystal_F_000              992
_exptl_transmission_factor_min    ?
_exptl_transmission_factor_max    ?
_exptl_crystal_size_max           0.160
_exptl_crystal_size_mid           0.140
_exptl_crystal_size_min           0.080
_exptl_absorpt_coefficient_mu     0.636
_shelx_estimated_absorpt_T_min    0.905
_shelx_estimated_absorpt_T_max    0.951
_exptl_absorpt_correction_type    'multi-scan'
_exptl_absorpt_correction_T_min   0.4324
_exptl_absorpt_correction_T_max   0.5871
_exptl_absorpt_process_details    
;
 SADABS 2016/2: Krause, L., Herbst-Irmer, R., Sheldrick G.M. & Stalke D.,
 J. Appl. Cryst. 48 (2015) 3-10
;
_exptl_absorpt_special_details    ?
_diffrn_ambient_temperature       133(2)
_diffrn_radiation_wavelength      1.54178
_diffrn_radiation_type            CuK\a
_diffrn_source                    'INCOATEC IµS microfocus sealed tube' 
_diffrn_measurement_device_type   'Bruker AXS D8 Venture, Photon II'
_diffrn_measurement_method        '\f and \w scans'
_diffrn_detector_area_resol_mean  ?
_diffrn_reflns_number             31466
_diffrn_reflns_av_unetI/netI      0.0578
_diffrn_reflns_av_R_equivalents   0.0577
_diffrn_reflns_limit_h_min        -14
_diffrn_reflns_limit_h_max        14
_diffrn_reflns_limit_k_min        -23
_diffrn_reflns_limit_k_max        24
_diffrn_reflns_limit_l_min        -14
_diffrn_reflns_limit_l_max        14
_diffrn_reflns_theta_min          3.932
_diffrn_reflns_theta_max          74.947
_diffrn_reflns_theta_full         67.679
_diffrn_measured_fraction_theta_max   0.990
_diffrn_measured_fraction_theta_full  0.999
_diffrn_reflns_Laue_measured_fraction_max    0.990
_diffrn_reflns_Laue_measured_fraction_full   0.999
_diffrn_reflns_point_group_measured_fraction_max   0.962
_diffrn_reflns_point_group_measured_fraction_full  0.988
_reflns_number_total              9906
_reflns_number_gt                 9060
_reflns_threshold_expression      'I > 2\s(I)'
_reflns_Friedel_coverage          0.886
_reflns_Friedel_fraction_max      0.932
_reflns_Friedel_fraction_full     0.975
 
_reflns_special_details
;
 Reflections were merged by SHELXL according to the crystal
 class for the calculation of statistics and refinement.
 
 _reflns_Friedel_fraction is defined as the number of unique
 Friedel pairs measured divided by the number that would be
 possible theoretically, ignoring centric projections and
 systematic absences.
;
 
_computing_data_collection        'APEX 3 (Bruker, 2019)' 
_computing_cell_refinement        'SAINT  (Bruker, 2019)'
_computing_data_reduction         'SAINT  (Bruker, 2019)'
_computing_structure_solution     'SHELXT 2018/2 (Sheldrick, 2018)'
_computing_structure_refinement 
;
SHELXL-2018/3 (Sheldrick, 2015),                                              
SHELXLe Rev 1000 (Huebschle et al., 2011)
;
_computing_molecular_graphics     ?
_computing_publication_material   'SHELXL-2018/3 (Sheldrick, 2015)'
_refine_special_details           ?
_refine_ls_structure_factor_coef  Fsqd
_refine_ls_matrix_type            full
_refine_ls_weighting_scheme       calc
_refine_ls_weighting_details
'w=1/[\s^2^(Fo^2^)+(0.0933P)^2^+0.3072P] where P=(Fo^2^+2Fc^2^)/3'
_atom_sites_solution_primary      direct
_atom_sites_solution_secondary    difmap
_atom_sites_solution_hydrogens    mixed
_refine_ls_hydrogen_treatment     mixed
_refine_ls_extinction_method      none
_refine_ls_extinction_coef        .
_refine_ls_abs_structure_details
;
 Flack x determined using 3791 quotients [(I+)-(I-)]/[(I+)+(I-)]
 (Parsons, Flack and Wagner, Acta Cryst. B69 (2013) 249-259).
;
_refine_ls_abs_structure_Flack    0.13(8)
_chemical_absolute_configuration  'ad'
_refine_ls_number_reflns          9906
_refine_ls_number_parameters      691
_refine_ls_number_restraints      307
_refine_ls_R_factor_all           0.0580
_refine_ls_R_factor_gt            0.0531
_refine_ls_wR_factor_ref          0.1491
_refine_ls_wR_factor_gt           0.1454
_refine_ls_goodness_of_fit_ref    1.037
_refine_ls_restrained_S_all       1.029
_refine_ls_shift/su_max           0.001
_refine_ls_shift/su_mean          0.000
 
loop_
 _atom_site_label
 _atom_site_type_symbol
 _atom_site_fract_x
 _atom_site_fract_y
 _atom_site_fract_z
 _atom_site_U_iso_or_equiv
 _atom_site_adp_type
 _atom_site_occupancy
 _atom_site_site_symmetry_order  
 _atom_site_calc_flag
 _atom_site_refinement_flags_posn
 _atom_site_refinement_flags_adp
 _atom_site_refinement_flags_occupancy
 _atom_site_disorder_assembly
 _atom_site_disorder_group
O1 O 0.2959(3) 0.68965(14) 0.2255(2) 0.0482(6) Uani 1 1 d D . . . .
H1O H 0.327(5) 0.7046(19) 0.2947(18) 0.072 Uiso 1 1 d D U . . .
O2 O 0.56143(19) 0.38295(14) 0.1172(2) 0.0417(5) Uani 1 1 d . . . . .
O3 O 0.44299(19) 0.26793(13) -0.08258(18) 0.0360(5) Uani 1 1 d D . . . .
H3O H 0.511(2) 0.277(3) -0.097(4) 0.054 Uiso 1 1 d D U . . .
O4 O 0.3676(2) -0.08078(14) 0.2468(2) 0.0427(5) Uani 1 1 d D . . . .
H4O H 0.384(5) -0.1222(10) 0.261(5) 0.064 Uiso 1 1 d D U . . .
O5 O 0.3256(2) -0.19440(14) 0.1163(3) 0.0463(6) Uani 1 1 d D . . . .
H5O H 0.297(4) -0.2280(19) 0.145(4) 0.069 Uiso 1 1 d D U . . .
O7 O 0.46649(19) 0.39929(13) 0.4107(2) 0.0395(5) Uani 1 1 d . . . . .
O8 O 0.57207(19) 0.27109(12) 0.59373(18) 0.0346(5) Uani 1 1 d D . . . .
H8O H 0.506(2) 0.281(3) 0.612(4) 0.052 Uiso 1 1 d D U . . .
O9 O 0.6143(2) -0.06707(14) 0.2237(2) 0.0424(5) Uani 1 1 d D . . . .
H9O H 0.543(2) -0.081(3) 0.219(5) 0.064 Uiso 1 1 d D U . . .
O10 O 0.6496(2) -0.18978(12) 0.3332(2) 0.0379(5) Uani 1 1 d D . . . .
H10O H 0.626(4) -0.191(3) 0.2584(10) 0.057 Uiso 1 1 d D U . . .
C1 C 0.1796(3) 0.5092(2) 0.2132(4) 0.0472(8) Uani 1 1 d . . . . .
H1A H 0.095232 0.492148 0.197751 0.057 Uiso 1 1 calc R U . . .
H1B H 0.221054 0.493261 0.293150 0.057 Uiso 1 1 calc R U . . .
C2 C 0.1771(4) 0.5871(2) 0.2132(4) 0.0496(9) Uani 1 1 d . . . . .
H2A H 0.126701 0.603297 0.137067 0.059 Uiso 1 1 calc R U . . .
H2B H 0.139219 0.603060 0.278297 0.059 Uiso 1 1 calc R U . . .
C3 C 0.3035(3) 0.61711(18) 0.2295(3) 0.0414(7) Uani 1 1 d . . . . .
H3 H 0.351121 0.603482 0.309696 0.050 Uiso 1 1 calc R U . . .
C4 C 0.3680(3) 0.59006(19) 0.1361(3) 0.0418(7) Uani 1 1 d . . . . .
H4A H 0.451860 0.607926 0.151202 0.050 Uiso 1 1 calc R U . . .
H4B H 0.325212 0.605514 0.056217 0.050 Uiso 1 1 calc R U . . .
C5 C 0.3709(3) 0.51273(18) 0.1398(3) 0.0354(7) Uani 1 1 d . . . . .
H5 H 0.413388 0.500351 0.222485 0.042 Uiso 1 1 calc R U . . .
C6 C 0.4484(3) 0.48295(18) 0.0574(3) 0.0388(7) Uani 1 1 d . . . . .
H6A H 0.408506 0.491115 -0.026784 0.047 Uiso 1 1 calc R U . . .
H6B H 0.528985 0.505077 0.073136 0.047 Uiso 1 1 calc R U . . .
C7 C 0.4624(3) 0.40841(18) 0.0804(2) 0.0339(6) Uani 1 1 d . . . . .
C8 C 0.3456(2) 0.36797(16) 0.0658(2) 0.0283(6) Uani 1 1 d . . . . .
H8 H 0.301132 0.370654 -0.019113 0.034 Uiso 1 1 calc R U . . .
C9 C 0.2665(2) 0.40185(16) 0.1456(2) 0.0301(6) Uani 1 1 d . . . . .
H9 H 0.315448 0.399041 0.228898 0.036 Uiso 1 1 calc R U . . .
C10 C 0.2443(3) 0.47837(17) 0.1198(3) 0.0344(6) Uani 1 1 d . . . . .
C11 C 0.1523(3) 0.36013(17) 0.1443(3) 0.0358(7) Uani 1 1 d . . . . .
H11A H 0.097865 0.364198 0.064792 0.043 Uiso 1 1 calc R U . . .
H11B H 0.109465 0.379492 0.203165 0.043 Uiso 1 1 calc R U . . .
C12 C 0.1769(3) 0.28462(17) 0.1724(3) 0.0329(6) Uani 1 1 d . . . . .
H12A H 0.098659 0.260568 0.165311 0.040 Uiso 1 1 calc R U . . .
H12B H 0.222803 0.279865 0.255519 0.040 Uiso 1 1 calc R U . . .
C13 C 0.2491(2) 0.25148(15) 0.0883(2) 0.0277(6) Uani 1 1 d . . . . .
C14 C 0.3667(2) 0.29412(16) 0.0998(2) 0.0280(6) Uani 1 1 d . . . . .
H14 H 0.404827 0.294353 0.186669 0.034 Uiso 1 1 calc R U . . .
C15 C 0.4518(2) 0.25122(17) 0.0413(2) 0.0308(6) Uani 1 1 d . . . . .
H15 H 0.537410 0.257183 0.086050 0.037 Uiso 1 1 calc R U . . .
C16 C 0.4103(3) 0.17747(17) 0.0563(3) 0.0348(6) Uani 1 1 d . . . . .
H16A H 0.478294 0.150482 0.102491 0.042 Uiso 1 1 calc R U . . .
H16B H 0.382576 0.155855 -0.022508 0.042 Uiso 1 1 calc R U . . .
C17 C 0.3048(2) 0.18056(16) 0.1230(2) 0.0300(6) Uani 1 1 d . . . . .
H17 H 0.342033 0.181896 0.210002 0.036 Uiso 1 1 calc R U . . .
C18 C 0.1722(3) 0.24992(17) -0.0398(3) 0.0338(6) Uani 1 1 d . . . . .
H18A H 0.148796 0.296301 -0.065845 0.051 Uiso 1 1 calc R U . . .
H18B H 0.099224 0.222609 -0.042038 0.051 Uiso 1 1 calc R U . . .
H18C H 0.219831 0.229855 -0.092956 0.051 Uiso 1 1 calc R U . . .
C19 C 0.1700(3) 0.4910(2) -0.0072(3) 0.0461(8) Uani 1 1 d . . . . .
H19A H 0.163450 0.539912 -0.022461 0.069 Uiso 1 1 calc R U . . .
H19B H 0.088678 0.471620 -0.014950 0.069 Uiso 1 1 calc R U . . .
H19C H 0.210471 0.469367 -0.064794 0.069 Uiso 1 1 calc R U . . .
C20 C 0.2223(3) 0.11737(17) 0.1011(3) 0.0333(6) Uani 1 1 d . . . . .
H20 H 0.188591 0.114223 0.013509 0.040 Uiso 1 1 calc R U . . .
C21 C 0.1149(3) 0.12148(19) 0.1624(4) 0.0464(8) Uani 1 1 d . . . . .
H21A H 0.057869 0.156217 0.123315 0.070 Uiso 1 1 calc R U . . .
H21B H 0.144208 0.133477 0.246253 0.070 Uiso 1 1 calc R U . . .
H21C H 0.073828 0.077398 0.156767 0.070 Uiso 1 1 calc R U . . .
C22 C 0.2970(3) 0.05236(18) 0.1390(3) 0.0361(6) Uani 1 1 d . . . . .
H22A H 0.365109 0.050831 0.097401 0.043 Uiso 1 1 calc R U . . .
H22B H 0.332005 0.054652 0.225503 0.043 Uiso 1 1 calc R U . . .
C23 C 0.2235(3) -0.01296(18) 0.1124(3) 0.0354(6) Uani 1 1 d . . . . .
H23A H 0.166527 -0.015937 0.166679 0.042 Uiso 1 1 calc R U . . .
H23B H 0.174819 -0.010816 0.030028 0.042 Uiso 1 1 calc R U . . .
C24 C 0.3011(3) -0.07704(17) 0.1261(3) 0.0324(6) Uani 1 1 d . . . . .
H24 H 0.360934 -0.072103 0.073985 0.039 Uiso 1 1 calc R U . . .
C25 C 0.2319(3) -0.14344(17) 0.0923(3) 0.0336(6) Uani 1 1 d . . . . .
C26 C 0.1376(3) -0.15725(19) 0.1670(3) 0.0393(7) Uani 1 1 d . . . . .
H26A H 0.068126 -0.126903 0.141599 0.059 Uiso 1 1 calc R U . . .
H26B H 0.173872 -0.149171 0.251121 0.059 Uiso 1 1 calc R U . . .
H26C H 0.110522 -0.204539 0.156110 0.059 Uiso 1 1 calc R U . . .
C27 C 0.1752(3) -0.1454(2) -0.0397(3) 0.0449(8) Uani 1 1 d . . . . .
H27A H 0.110276 -0.111509 -0.058048 0.067 Uiso 1 1 calc R U . . .
H27B H 0.141460 -0.190655 -0.061237 0.067 Uiso 1 1 calc R U . . .
H27C H 0.237140 -0.135275 -0.085201 0.067 Uiso 1 1 calc R U . . .
C52 C 0.7394(2) -0.13721(16) 0.3733(3) 0.0300(6) Uani 1 1 d . . . . .
C51 C 0.6739(3) -0.06858(16) 0.3459(3) 0.0306(6) Uani 1 1 d . . . . .
H51 H 0.610995 -0.065031 0.394938 0.037 Uiso 1 1 calc R U . . .
C50 C 0.7569(3) -0.00676(17) 0.3720(3) 0.0346(6) Uani 1 1 d . . . . .
H50A H 0.818084 -0.009095 0.322048 0.042 Uiso 1 1 calc R U . . .
H50B H 0.800585 -0.008292 0.456290 0.042 Uiso 1 1 calc R U . . .
C49 C 0.6891(3) 0.06067(17) 0.3487(3) 0.0361(6) Uani 1 1 d . . . . .
H49A H 0.623122 0.061252 0.393071 0.043 Uiso 1 1 calc R U . . .
H49B H 0.651466 0.063948 0.262863 0.043 Uiso 1 1 calc R U . . .
C47 C 0.7706(3) 0.12287(16) 0.3850(3) 0.0312(6) Uani 1 1 d . . . . .
H47 H 0.809778 0.117572 0.471101 0.037 Uiso 1 1 calc R U . . .
C44 C 0.6956(2) 0.18871(15) 0.3725(2) 0.0280(6) Uani 1 1 d . . . . .
H44 H 0.658542 0.194522 0.285999 0.034 Uiso 1 1 calc R U . . .
C43 C 0.5899(2) 0.18639(16) 0.4394(3) 0.0311(6) Uani 1 1 d . . . . .
H43A H 0.518191 0.164030 0.389494 0.037 Uiso 1 1 calc R U . . .
H43B H 0.614508 0.160366 0.514311 0.037 Uiso 1 1 calc R U . . .
C42 C 0.5589(2) 0.26038(16) 0.4667(2) 0.0297(6) Uani 1 1 d . . . . .
H42 H 0.473980 0.271117 0.424654 0.036 Uiso 1 1 calc R U . . .
C41 C 0.6481(2) 0.30232(15) 0.4130(2) 0.0252(5) Uani 1 1 d . . . . .
H41 H 0.609139 0.306721 0.326686 0.030 Uiso 1 1 calc R U . . .
C40 C 0.7601(2) 0.25643(15) 0.4166(2) 0.0264(5) Uani 1 1 d . . . . .
C39 C 0.8342(3) 0.28973(16) 0.3344(3) 0.0308(6) Uani 1 1 d . . . . .
H39A H 0.908674 0.262814 0.336216 0.037 Uiso 1 1 calc R U . . .
H39B H 0.785993 0.289520 0.251681 0.037 Uiso 1 1 calc R U . . .
C38 C 0.8695(3) 0.36299(16) 0.3718(3) 0.0328(6) Uani 1 1 d . . . . .
H38A H 0.925113 0.362467 0.451020 0.039 Uiso 1 1 calc R U . . .
H38B H 0.913867 0.382915 0.314625 0.039 Uiso 1 1 calc R U . . .
C36 C 0.7611(2) 0.40796(16) 0.3774(2) 0.0283(6) Uani 1 1 d . . . . .
H36 H 0.710997 0.410872 0.294642 0.034 Uiso 1 1 calc R U . A 1
C35 C 0.6791(2) 0.37477(15) 0.4557(2) 0.0255(5) Uani 1 1 d . . . . .
H35 H 0.725219 0.373300 0.540151 0.031 Uiso 1 1 calc R U . . .
C34 C 0.5692(2) 0.41963(16) 0.4484(3) 0.0302(6) Uani 1 1 d . . . . .
O6A O 0.8087(3) 0.69724(17) 0.3759(4) 0.0613(11) Uani 0.808(7) 1 d D . P B 1
H6OA H 0.754(7) 0.727(4) 0.364(8) 0.092 Uiso 0.808(7) 1 d D U P B 1
C33A C 0.5978(7) 0.4936(4) 0.4851(6) 0.0303(15) Uani 0.808(7) 1 d D U P B 1
H33A H 0.639351 0.495807 0.570018 0.036 Uiso 0.808(7) 1 calc R U P B 1
H33B H 0.521827 0.520153 0.474281 0.036 Uiso 0.808(7) 1 calc R U P B 1
C32A C 0.6801(5) 0.5232(3) 0.4072(5) 0.0295(12) Uani 0.808(7) 1 d D U P B 1
H32A H 0.634373 0.518656 0.322896 0.035 Uiso 0.808(7) 1 calc R U P B 1
C37A C 0.7980(5) 0.4816(3) 0.4171(5) 0.0296(11) Uani 0.808(7) 1 d D U P B 1
C28A C 0.8685(5) 0.5139(3) 0.3303(6) 0.0396(12) Uani 0.808(7) 1 d D U P B 1
H28A H 0.948076 0.490940 0.339976 0.048 Uiso 0.808(7) 1 calc R U P B 1
H28B H 0.823244 0.505682 0.247848 0.048 Uiso 0.808(7) 1 calc R U P B 1
C29A C 0.8898(4) 0.5902(2) 0.3479(6) 0.0471(11) Uani 0.808(7) 1 d D U P B 1
H29A H 0.945342 0.598192 0.425740 0.056 Uiso 0.808(7) 1 calc R U P B 1
H29B H 0.929613 0.607605 0.285165 0.056 Uiso 0.808(7) 1 calc R U P B 1
C30A C 0.7726(4) 0.6295(2) 0.3434(5) 0.0428(10) Uani 0.808(7) 1 d D U P B 1
H30A H 0.722009 0.628692 0.260714 0.051 Uiso 0.808(7) 1 calc R U P B 1
C31A C 0.7013(4) 0.5993(2) 0.4296(5) 0.0362(9) Uani 0.808(7) 1 d D U P B 1
H31A H 0.622244 0.622709 0.419858 0.043 Uiso 0.808(7) 1 calc R U P B 1
H31B H 0.746648 0.606467 0.512359 0.043 Uiso 0.808(7) 1 calc R U P B 1
C46A C 0.8769(5) 0.4845(3) 0.5448(5) 0.0417(12) Uani 0.808(7) 1 d D . P B 1
H46A H 0.883536 0.531711 0.572525 0.063 Uiso 0.808(7) 1 calc R U P B 1
H46B H 0.957904 0.466711 0.544809 0.063 Uiso 0.808(7) 1 calc R U P B 1
H46C H 0.839153 0.457079 0.597994 0.063 Uiso 0.808(7) 1 calc R U P B 1
O6B O 0.7095(18) 0.6961(7) 0.2738(16) 0.062(5) Uani 0.192(7) 1 d D . P B 2
H6OB H 0.73(4) 0.725(15) 0.33(3) 0.092 Uiso 0.192(7) 1 d D U P B 2
C33B C 0.579(3) 0.486(2) 0.464(3) 0.031(4) Uani 0.192(7) 1 d D U P B 2
H33C H 0.615407 0.495644 0.548377 0.037 Uiso 0.192(7) 1 calc R U P B 2
H33D H 0.496955 0.506482 0.445615 0.037 Uiso 0.192(7) 1 calc R U P B 2
C32B C 0.656(2) 0.5210(12) 0.386(3) 0.031(3) Uani 0.192(7) 1 d D U P B 2
H32B H 0.612898 0.509448 0.303516 0.037 Uiso 0.192(7) 1 calc R U P B 2
C37B C 0.780(2) 0.4875(16) 0.397(3) 0.034(3) Uani 0.192(7) 1 d D U P B 2
C28B C 0.836(2) 0.5167(10) 0.296(2) 0.039(3) Uani 0.192(7) 1 d D U P B 2
H28C H 0.787574 0.500745 0.218204 0.046 Uiso 0.192(7) 1 calc R U P B 2
H28D H 0.919172 0.499027 0.304356 0.046 Uiso 0.192(7) 1 calc R U P B 2
C29B C 0.8392(18) 0.5957(9) 0.296(2) 0.046(3) Uani 0.192(7) 1 d D U P B 2
H29C H 0.888729 0.612325 0.372104 0.055 Uiso 0.192(7) 1 calc R U P B 2
H29D H 0.876603 0.612100 0.230596 0.055 Uiso 0.192(7) 1 calc R U P B 2
C30B C 0.7091(17) 0.6231(8) 0.2787(18) 0.044(3) Uani 0.192(7) 1 d D U P B 2
H30B H 0.658466 0.604589 0.203217 0.052 Uiso 0.192(7) 1 calc R U P B 2
C31B C 0.657(2) 0.5987(10) 0.386(2) 0.043(3) Uani 0.192(7) 1 d D U P B 2
H31C H 0.708194 0.615829 0.461366 0.051 Uiso 0.192(7) 1 calc R U P B 2
H31D H 0.573836 0.616263 0.379313 0.051 Uiso 0.192(7) 1 calc R U P B 2
C46B C 0.857(3) 0.4970(18) 0.520(3) 0.0417(12) Uani 0.192(7) 1 d D . P B 2
H46D H 0.876878 0.545184 0.533456 0.063 Uiso 0.192(7) 1 calc R U P B 2
H46E H 0.932512 0.470869 0.527363 0.063 Uiso 0.192(7) 1 calc R U P B 2
H46F H 0.813016 0.480939 0.579178 0.063 Uiso 0.192(7) 1 calc R U P B 2
C53 C 0.8418(3) -0.14486(17) 0.3056(3) 0.0343(6) Uani 1 1 d . . . . .
H53A H 0.909828 -0.115545 0.341829 0.051 Uiso 1 1 calc R U . . .
H53B H 0.812010 -0.131692 0.222318 0.051 Uiso 1 1 calc R U . . .
H53C H 0.868864 -0.192231 0.309336 0.051 Uiso 1 1 calc R U . . .
C54 C 0.7851(3) -0.14819(18) 0.5055(3) 0.0374(7) Uani 1 1 d . . . . .
H54A H 0.846205 -0.113740 0.536944 0.056 Uiso 1 1 calc R U . . .
H54B H 0.821387 -0.193462 0.519288 0.056 Uiso 1 1 calc R U . . .
H54C H 0.717259 -0.144477 0.545842 0.056 Uiso 1 1 calc R U . . .
C48 C 0.8718(3) 0.12572(19) 0.3160(4) 0.0474(8) Uani 1 1 d . . . . .
H48A H 0.936035 0.156156 0.356821 0.071 Uiso 1 1 calc R U . . .
H48B H 0.839128 0.142744 0.235502 0.071 Uiso 1 1 calc R U . . .
H48C H 0.905073 0.080100 0.311416 0.071 Uiso 1 1 calc R U . . .
C45 C 0.8410(3) 0.24797(17) 0.5420(3) 0.0317(6) Uani 1 1 d . . . . .
H45A H 0.863690 0.292816 0.576572 0.048 Uiso 1 1 calc R U . . .
H45B H 0.914330 0.222687 0.536490 0.048 Uiso 1 1 calc R U . . .
H45C H 0.796352 0.223043 0.592598 0.048 Uiso 1 1 calc R U . . .
 
loop_
 _atom_site_aniso_label
 _atom_site_aniso_U_11
 _atom_site_aniso_U_22
 _atom_site_aniso_U_33
 _atom_site_aniso_U_23
 _atom_site_aniso_U_13
 _atom_site_aniso_U_12
O1 0.0616(15) 0.0363(14) 0.0483(13) -0.0058(11) 0.0155(11) -0.0041(12)
O2 0.0295(10) 0.0472(15) 0.0487(12) -0.0057(10) 0.0090(9) -0.0061(9)
O3 0.0335(10) 0.0423(13) 0.0333(10) -0.0018(9) 0.0101(8) 0.0001(9)
O4 0.0405(11) 0.0439(15) 0.0391(11) -0.0004(11) -0.0021(9) 0.0006(11)
O5 0.0395(12) 0.0315(13) 0.0706(16) 0.0042(12) 0.0177(11) 0.0024(10)
O7 0.0278(10) 0.0413(14) 0.0494(12) 0.0084(10) 0.0087(8) 0.0042(9)
O8 0.0320(10) 0.0394(13) 0.0344(10) 0.0080(9) 0.0118(8) 0.0030(9)
O9 0.0389(11) 0.0458(15) 0.0393(11) 0.0008(10) 0.0015(9) -0.0025(10)
O10 0.0343(10) 0.0310(12) 0.0471(12) 0.0003(10) 0.0056(9) -0.0059(9)
C1 0.0489(18) 0.037(2) 0.064(2) -0.0111(16) 0.0319(17) -0.0070(15)
C2 0.054(2) 0.037(2) 0.064(2) -0.0121(16) 0.0256(17) -0.0030(16)
C3 0.0533(18) 0.0340(18) 0.0382(15) -0.0074(13) 0.0130(13) -0.0064(15)
C4 0.0464(17) 0.0380(19) 0.0444(17) -0.0078(14) 0.0168(14) -0.0076(14)
C5 0.0396(15) 0.0349(17) 0.0345(14) -0.0059(12) 0.0141(12) -0.0073(13)
C6 0.0429(16) 0.0375(18) 0.0412(15) -0.0079(14) 0.0206(13) -0.0107(14)
C7 0.0337(14) 0.0425(18) 0.0278(12) -0.0066(12) 0.0115(10) -0.0088(13)
C8 0.0262(12) 0.0302(15) 0.0288(12) -0.0049(11) 0.0063(10) -0.0031(11)
C9 0.0277(13) 0.0335(16) 0.0302(12) -0.0036(11) 0.0088(10) -0.0035(12)
C10 0.0349(14) 0.0312(17) 0.0391(15) -0.0079(12) 0.0125(12) -0.0048(12)
C11 0.0323(14) 0.0304(17) 0.0487(16) -0.0053(13) 0.0176(12) -0.0044(12)
C12 0.0298(13) 0.0316(17) 0.0403(15) -0.0034(12) 0.0141(11) -0.0045(11)
C13 0.0248(12) 0.0282(15) 0.0292(12) -0.0002(11) 0.0038(10) -0.0035(11)
C14 0.0233(12) 0.0330(16) 0.0276(12) -0.0017(11) 0.0052(9) -0.0018(11)
C15 0.0249(12) 0.0339(16) 0.0331(13) -0.0011(11) 0.0050(10) 0.0004(11)
C16 0.0283(13) 0.0337(17) 0.0430(15) 0.0011(12) 0.0093(11) 0.0034(12)
C17 0.0271(12) 0.0303(16) 0.0310(13) 0.0014(11) 0.0029(10) -0.0019(11)
C18 0.0309(13) 0.0318(16) 0.0350(14) -0.0015(12) -0.0009(11) -0.0010(12)
C19 0.0462(18) 0.0376(19) 0.0506(19) 0.0021(15) 0.0016(14) 0.0036(15)
C20 0.0326(13) 0.0272(16) 0.0393(15) 0.0006(12) 0.0055(11) -0.0019(12)
C21 0.0385(16) 0.0316(18) 0.074(2) -0.0005(16) 0.0237(16) -0.0050(14)
C22 0.0335(13) 0.0311(17) 0.0420(15) 0.0016(13) 0.0046(11) -0.0014(12)
C23 0.0323(13) 0.0308(17) 0.0414(15) 0.0021(13) 0.0038(12) -0.0002(12)
C24 0.0281(12) 0.0347(17) 0.0339(13) 0.0025(12) 0.0052(10) 0.0001(12)
C25 0.0321(13) 0.0293(16) 0.0408(15) -0.0010(12) 0.0112(11) 0.0001(12)
C26 0.0359(15) 0.0429(19) 0.0402(16) 0.0027(14) 0.0108(12) -0.0063(13)
C27 0.0454(17) 0.051(2) 0.0417(16) -0.0118(15) 0.0165(13) -0.0117(16)
C52 0.0272(12) 0.0268(15) 0.0367(14) -0.0024(11) 0.0082(10) -0.0034(11)
C51 0.0293(12) 0.0286(16) 0.0340(13) -0.0013(11) 0.0067(11) -0.0012(11)
C50 0.0324(13) 0.0267(16) 0.0420(15) -0.0017(12) 0.0016(11) 0.0010(12)
C49 0.0345(14) 0.0284(17) 0.0439(15) 0.0017(13) 0.0050(12) 0.0016(12)
C47 0.0316(13) 0.0227(15) 0.0387(14) 0.0019(11) 0.0062(11) 0.0028(11)
C44 0.0284(12) 0.0231(15) 0.0318(13) 0.0031(11) 0.0047(10) 0.0009(11)
C43 0.0281(12) 0.0262(15) 0.0390(14) 0.0056(12) 0.0069(11) -0.0017(11)
C42 0.0255(12) 0.0304(16) 0.0336(13) 0.0064(11) 0.0071(10) 0.0000(11)
C41 0.0241(11) 0.0240(14) 0.0277(12) 0.0039(10) 0.0061(9) -0.0003(10)
C40 0.0254(12) 0.0259(15) 0.0281(12) 0.0022(10) 0.0064(10) 0.0011(10)
C39 0.0333(13) 0.0262(15) 0.0361(14) 0.0014(11) 0.0144(11) 0.0001(11)
C38 0.0286(12) 0.0290(16) 0.0439(15) 0.0010(12) 0.0146(11) -0.0021(11)
C36 0.0282(12) 0.0256(15) 0.0327(13) 0.0015(11) 0.0098(10) -0.0017(11)
C35 0.0243(11) 0.0252(14) 0.0269(11) 0.0029(10) 0.0057(9) 0.0010(10)
C34 0.0303(13) 0.0305(16) 0.0327(13) 0.0088(11) 0.0131(10) 0.0052(11)
O6A 0.0410(17) 0.0237(17) 0.120(3) 0.0100(18) 0.0190(19) -0.0015(13)
C33A 0.034(3) 0.022(2) 0.036(3) -0.002(2) 0.011(2) 0.0006(19)
C32A 0.025(2) 0.0269(19) 0.035(2) 0.0046(17) 0.0026(17) 0.0019(16)
C37A 0.025(2) 0.024(2) 0.038(3) 0.0067(17) 0.0046(18) -0.0001(16)
C28A 0.032(2) 0.030(2) 0.061(3) 0.008(2) 0.017(2) 0.0017(18)
C29A 0.032(2) 0.030(2) 0.081(3) 0.011(2) 0.018(2) -0.0041(17)
C30A 0.036(2) 0.025(2) 0.068(3) 0.0090(18) 0.0113(19) -0.0026(16)
C31A 0.0310(19) 0.0240(19) 0.051(2) 0.0030(17) 0.0039(17) 0.0010(15)
C46A 0.037(3) 0.030(3) 0.050(3) 0.001(2) -0.009(2) 0.004(2)
O6B 0.085(12) 0.034(8) 0.075(10) 0.010(7) 0.036(9) 0.017(8)
C33B 0.029(7) 0.033(7) 0.030(8) 0.000(7) 0.007(6) -0.005(6)
C32B 0.028(5) 0.027(5) 0.039(6) 0.005(5) 0.013(5) 0.002(5)
C37B 0.036(6) 0.028(6) 0.038(6) 0.003(5) 0.007(5) 0.003(5)
C28B 0.034(6) 0.029(5) 0.058(7) 0.007(5) 0.021(5) 0.005(5)
C29B 0.042(6) 0.030(5) 0.068(6) 0.009(5) 0.018(5) 0.001(5)
C30B 0.046(6) 0.029(6) 0.056(6) 0.009(5) 0.013(5) 0.006(5)
C31B 0.042(6) 0.033(5) 0.055(6) 0.006(5) 0.015(5) 0.003(5)
C46B 0.037(3) 0.030(3) 0.050(3) 0.001(2) -0.009(2) 0.004(2)
C53 0.0318(13) 0.0338(17) 0.0394(14) -0.0074(12) 0.0126(11) -0.0011(12)
C54 0.0385(15) 0.0370(18) 0.0371(15) 0.0050(13) 0.0091(12) 0.0075(13)
C48 0.0477(18) 0.0275(17) 0.075(2) 0.0021(16) 0.0305(17) 0.0050(14)
C45 0.0286(12) 0.0326(16) 0.0325(13) 0.0036(11) 0.0036(10) 0.0025(11)
 
_geom_special_details
;
 All esds (except the esd in the dihedral angle between two l.s. planes)
 are estimated using the full covariance matrix.  The cell esds are taken
 into account individually in the estimation of esds in distances, angles
 and torsion angles; correlations between esds in cell parameters are only
 used when they are defined by crystal symmetry.  An approximate (isotropic)
 treatment of cell esds is used for estimating esds involving l.s. planes.
;
 
loop_
 _geom_bond_atom_site_label_1
 _geom_bond_atom_site_label_2
 _geom_bond_distance
 _geom_bond_site_symmetry_2
 _geom_bond_publ_flag
O1 C3 1.432(5) . ?
O2 C7 1.215(4) . ?
O3 C15 1.446(4) . ?
O4 C24 1.433(4) . ?
O5 C25 1.442(4) . ?
O7 C34 1.215(4) . ?
O8 C42 1.453(3) . ?
O9 C51 1.424(4) . ?
O10 C52 1.454(4) . ?
C1 C2 1.534(5) . ?
C1 C10 1.548(4) . ?
C2 C3 1.519(5) . ?
C3 C4 1.519(5) . ?
C4 C5 1.524(5) . ?
C5 C6 1.538(4) . ?
C5 C10 1.553(4) . ?
C6 C7 1.494(5) . ?
C7 C8 1.519(4) . ?
C8 C14 1.512(4) . ?
C8 C9 1.561(4) . ?
C9 C11 1.526(4) . ?
C9 C10 1.546(5) . ?
C10 C19 1.541(5) . ?
C11 C12 1.534(5) . ?
C12 C13 1.538(4) . ?
C13 C18 1.543(4) . ?
C13 C17 1.549(4) . ?
C13 C14 1.553(4) . ?
C14 C15 1.539(4) . ?
C15 C16 1.547(5) . ?
C16 C17 1.550(4) . ?
C17 C20 1.543(4) . ?
C20 C21 1.530(4) . ?
C20 C22 1.544(4) . ?
C22 C23 1.526(5) . ?
C23 C24 1.525(4) . ?
C24 C25 1.530(4) . ?
C25 C27 1.518(5) . ?
C25 C26 1.529(4) . ?
C52 C54 1.513(4) . ?
C52 C53 1.534(4) . ?
C52 C51 1.541(4) . ?
C51 C50 1.527(4) . ?
C50 C49 1.528(4) . ?
C49 C47 1.535(4) . ?
C47 C48 1.525(4) . ?
C47 C44 1.539(4) . ?
C44 C40 1.552(4) . ?
C44 C43 1.555(4) . ?
C43 C42 1.546(4) . ?
C42 C41 1.531(4) . ?
C41 C35 1.525(4) . ?
C41 C40 1.548(4) . ?
C40 C39 1.539(4) . ?
C40 C45 1.542(4) . ?
C39 C38 1.534(4) . ?
C38 C36 1.523(4) . ?
C36 C37A 1.550(8) . ?
C36 C35 1.567(3) . ?
C36 C37B 1.59(3) . ?
C35 C34 1.511(4) . ?
C34 C33B 1.33(4) . ?
C34 C33A 1.532(8) . ?
O6A C30A 1.421(6) . ?
C33A C32A 1.538(6) . ?
C32A C31A 1.530(6) . ?
C32A C37A 1.547(6) . ?
C37A C28A 1.543(6) . ?
C37A C46A 1.548(6) . ?
C28A C29A 1.529(6) . ?
C29A C30A 1.524(6) . ?
C30A C31A 1.527(6) . ?
O6B C30B 1.440(18) . ?
C33B C32B 1.53(2) . ?
C32B C37B 1.525(19) . ?
C32B C31B 1.53(2) . ?
C37B C46B 1.51(2) . ?
C37B C28B 1.548(19) . ?
C28B C29B 1.558(18) . ?
C29B C30B 1.538(18) . ?
C30B C31B 1.554(17) . ?
 
loop_
 _geom_angle_atom_site_label_1
 _geom_angle_atom_site_label_2
 _geom_angle_atom_site_label_3
 _geom_angle
 _geom_angle_site_symmetry_1
 _geom_angle_site_symmetry_3
 _geom_angle_publ_flag
C2 C1 C10 113.9(3) . . ?
C3 C2 C1 111.8(3) . . ?
O1 C3 C2 109.7(3) . . ?
O1 C3 C4 111.2(3) . . ?
C2 C3 C4 110.9(3) . . ?
C3 C4 C5 110.0(3) . . ?
C4 C5 C6 112.1(3) . . ?
C4 C5 C10 114.7(3) . . ?
C6 C5 C10 111.7(3) . . ?
C7 C6 C5 108.6(2) . . ?
O2 C7 C6 121.5(3) . . ?
O2 C7 C8 122.3(3) . . ?
C6 C7 C8 116.0(3) . . ?
C14 C8 C7 113.0(2) . . ?
C14 C8 C9 109.7(2) . . ?
C7 C8 C9 107.7(2) . . ?
C11 C9 C10 114.9(2) . . ?
C11 C9 C8 110.6(2) . . ?
C10 C9 C8 113.1(2) . . ?
C19 C10 C9 111.8(3) . . ?
C19 C10 C1 110.7(3) . . ?
C9 C10 C1 109.3(3) . . ?
C19 C10 C5 111.6(3) . . ?
C9 C10 C5 106.9(3) . . ?
C1 C10 C5 106.4(3) . . ?
C9 C11 C12 114.0(3) . . ?
C11 C12 C13 112.0(2) . . ?
C12 C13 C18 110.1(2) . . ?
C12 C13 C17 117.5(2) . . ?
C18 C13 C17 110.0(2) . . ?
C12 C13 C14 106.0(2) . . ?
C18 C13 C14 112.8(2) . . ?
C17 C13 C14 100.0(2) . . ?
C8 C14 C15 119.6(2) . . ?
C8 C14 C13 114.5(2) . . ?
C15 C14 C13 105.6(2) . . ?
O3 C15 C14 112.9(2) . . ?
O3 C15 C16 111.4(2) . . ?
C14 C15 C16 103.5(2) . . ?
C15 C16 C17 107.6(2) . . ?
C20 C17 C13 119.2(2) . . ?
C20 C17 C16 112.9(3) . . ?
C13 C17 C16 102.8(2) . . ?
C21 C20 C17 113.1(3) . . ?
C21 C20 C22 110.7(3) . . ?
C17 C20 C22 110.4(2) . . ?
C23 C22 C20 113.7(2) . . ?
C24 C23 C22 113.7(2) . . ?
O4 C24 C23 108.2(2) . . ?
O4 C24 C25 109.6(3) . . ?
C23 C24 C25 115.5(2) . . ?
O5 C25 C27 108.0(3) . . ?
O5 C25 C26 109.8(3) . . ?
C27 C25 C26 111.3(3) . . ?
O5 C25 C24 103.4(2) . . ?
C27 C25 C24 111.0(3) . . ?
C26 C25 C24 112.8(3) . . ?
O10 C52 C54 106.3(2) . . ?
O10 C52 C53 108.6(2) . . ?
C54 C52 C53 111.4(2) . . ?
O10 C52 C51 106.8(2) . . ?
C54 C52 C51 112.1(2) . . ?
C53 C52 C51 111.3(2) . . ?
O9 C51 C50 108.5(2) . . ?
O9 C51 C52 109.0(2) . . ?
C50 C51 C52 114.3(2) . . ?
C51 C50 C49 113.3(2) . . ?
C50 C49 C47 113.4(2) . . ?
C48 C47 C49 111.1(3) . . ?
C48 C47 C44 112.2(3) . . ?
C49 C47 C44 111.2(2) . . ?
C47 C44 C40 118.9(2) . . ?
C47 C44 C43 113.2(2) . . ?
C40 C44 C43 102.7(2) . . ?
C42 C43 C44 107.7(2) . . ?
O8 C42 C41 113.2(2) . . ?
O8 C42 C43 111.2(2) . . ?
C41 C42 C43 103.3(2) . . ?
C35 C41 C42 120.0(2) . . ?
C35 C41 C40 114.1(2) . . ?
C42 C41 C40 106.2(2) . . ?
C39 C40 C45 109.3(2) . . ?
C39 C40 C41 106.5(2) . . ?
C45 C40 C41 113.9(2) . . ?
C39 C40 C44 116.3(2) . . ?
C45 C40 C44 110.8(2) . . ?
C41 C40 C44 99.8(2) . . ?
C38 C39 C40 111.8(2) . . ?
C36 C38 C39 113.4(2) . . ?
C38 C36 C37A 112.9(3) . . ?
C38 C36 C35 111.2(2) . . ?
C37A C36 C35 112.1(3) . . ?
C38 C36 C37B 119.7(10) . . ?
C35 C36 C37B 114.1(9) . . ?
C34 C35 C41 113.6(2) . . ?
C34 C35 C36 107.7(2) . . ?
C41 C35 C36 109.1(2) . . ?
O7 C34 C33B 114.9(16) . . ?
O7 C34 C35 122.4(3) . . ?
C33B C34 C35 121.8(16) . . ?
O7 C34 C33A 122.7(4) . . ?
C35 C34 C33A 114.7(4) . . ?
C34 C33A C32A 108.5(5) . . ?
C31A C32A C33A 111.4(5) . . ?
C31A C32A C37A 113.9(4) . . ?
C33A C32A C37A 111.9(5) . . ?
C28A C37A C32A 106.8(4) . . ?
C28A C37A C46A 109.1(5) . . ?
C32A C37A C46A 111.2(4) . . ?
C28A C37A C36 109.8(5) . . ?
C32A C37A C36 107.6(4) . . ?
C46A C37A C36 112.3(4) . . ?
C29A C28A C37A 114.1(4) . . ?
C30A C29A C28A 112.6(4) . . ?
O6A C30A C29A 105.7(3) . . ?
O6A C30A C31A 110.9(4) . . ?
C29A C30A C31A 110.8(4) . . ?
C30A C31A C32A 111.0(4) . . ?
C34 C33B C32B 114(3) . . ?
C37B C32B C31B 115.2(19) . . ?
C37B C32B C33B 113(2) . . ?
C31B C32B C33B 117(2) . . ?
C46B C37B C32B 111(2) . . ?
C46B C37B C28B 114(2) . . ?
C32B C37B C28B 107.1(18) . . ?
C46B C37B C36 107(2) . . ?
C32B C37B C36 108.9(19) . . ?
C28B C37B C36 108.9(19) . . ?
C37B C28B C29B 112.7(18) . . ?
C30B C29B C28B 109.0(15) . . ?
O6B C30B C29B 110.1(15) . . ?
O6B C30B C31B 110.1(14) . . ?
C29B C30B C31B 107.6(15) . . ?
C32B C31B C30B 108.3(16) . . ?
 
loop_
 _geom_torsion_atom_site_label_1
 _geom_torsion_atom_site_label_2
 _geom_torsion_atom_site_label_3
 _geom_torsion_atom_site_label_4
 _geom_torsion
 _geom_torsion_site_symmetry_1
 _geom_torsion_site_symmetry_2
 _geom_torsion_site_symmetry_3
 _geom_torsion_site_symmetry_4
 _geom_torsion_publ_flag
C10 C1 C2 C3 -55.3(5) . . . . ?
C1 C2 C3 O1 178.3(3) . . . . ?
C1 C2 C3 C4 55.1(4) . . . . ?
O1 C3 C4 C5 -178.1(3) . . . . ?
C2 C3 C4 C5 -55.8(4) . . . . ?
C3 C4 C5 C6 -173.1(3) . . . . ?
C3 C4 C5 C10 58.1(4) . . . . ?
C4 C5 C6 C7 171.2(3) . . . . ?
C10 C5 C6 C7 -58.5(4) . . . . ?
C5 C6 C7 O2 -117.9(3) . . . . ?
C5 C6 C7 C8 56.7(3) . . . . ?
O2 C7 C8 C14 -0.9(4) . . . . ?
C6 C7 C8 C14 -175.5(2) . . . . ?
O2 C7 C8 C9 120.5(3) . . . . ?
C6 C7 C8 C9 -54.1(3) . . . . ?
C14 C8 C9 C11 -51.5(3) . . . . ?
C7 C8 C9 C11 -174.9(2) . . . . ?
C14 C8 C9 C10 177.9(2) . . . . ?
C7 C8 C9 C10 54.5(3) . . . . ?
C11 C9 C10 C19 -64.2(3) . . . . ?
C8 C9 C10 C19 64.2(3) . . . . ?
C11 C9 C10 C1 58.7(3) . . . . ?
C8 C9 C10 C1 -172.9(3) . . . . ?
C11 C9 C10 C5 173.5(2) . . . . ?
C8 C9 C10 C5 -58.1(3) . . . . ?
C2 C1 C10 C19 -68.8(4) . . . . ?
C2 C1 C10 C9 167.6(3) . . . . ?
C2 C1 C10 C5 52.6(4) . . . . ?
C4 C5 C10 C19 65.9(3) . . . . ?
C6 C5 C10 C19 -63.0(4) . . . . ?
C4 C5 C10 C9 -171.6(3) . . . . ?
C6 C5 C10 C9 59.5(3) . . . . ?
C4 C5 C10 C1 -54.9(4) . . . . ?
C6 C5 C10 C1 176.2(3) . . . . ?
C10 C9 C11 C12 -178.9(2) . . . . ?
C8 C9 C11 C12 51.4(3) . . . . ?
C9 C11 C12 C13 -55.7(3) . . . . ?
C11 C12 C13 C18 -66.3(3) . . . . ?
C11 C12 C13 C17 166.7(2) . . . . ?
C11 C12 C13 C14 56.1(3) . . . . ?
C7 C8 C14 C15 -54.4(3) . . . . ?
C9 C8 C14 C15 -174.6(2) . . . . ?
C7 C8 C14 C13 178.9(2) . . . . ?
C9 C8 C14 C13 58.7(3) . . . . ?
C12 C13 C14 C8 -60.2(3) . . . . ?
C18 C13 C14 C8 60.5(3) . . . . ?
C17 C13 C14 C8 177.3(2) . . . . ?
C12 C13 C14 C15 166.2(2) . . . . ?
C18 C13 C14 C15 -73.2(3) . . . . ?
C17 C13 C14 C15 43.6(3) . . . . ?
C8 C14 C15 O3 -37.0(3) . . . . ?
C13 C14 C15 O3 93.8(3) . . . . ?
C8 C14 C15 C16 -157.6(2) . . . . ?
C13 C14 C15 C16 -26.9(3) . . . . ?
O3 C15 C16 C17 -122.1(2) . . . . ?
C14 C15 C16 C17 -0.4(3) . . . . ?
C12 C13 C17 C20 77.8(3) . . . . ?
C18 C13 C17 C20 -49.3(3) . . . . ?
C14 C13 C17 C20 -168.1(2) . . . . ?
C12 C13 C17 C16 -156.5(2) . . . . ?
C18 C13 C17 C16 76.4(3) . . . . ?
C14 C13 C17 C16 -42.4(2) . . . . ?
C15 C16 C17 C20 157.0(2) . . . . ?
C15 C16 C17 C13 27.3(3) . . . . ?
C13 C17 C20 C21 -56.8(4) . . . . ?
C16 C17 C20 C21 -177.5(3) . . . . ?
C13 C17 C20 C22 178.6(2) . . . . ?
C16 C17 C20 C22 57.9(3) . . . . ?
C21 C20 C22 C23 57.9(4) . . . . ?
C17 C20 C22 C23 -176.1(3) . . . . ?
C20 C22 C23 C24 168.2(3) . . . . ?
C22 C23 C24 O4 60.6(3) . . . . ?
C22 C23 C24 C25 -176.1(3) . . . . ?
O4 C24 C25 O5 -56.1(3) . . . . ?
C23 C24 C25 O5 -178.7(2) . . . . ?
O4 C24 C25 C27 -171.7(3) . . . . ?
C23 C24 C25 C27 65.7(3) . . . . ?
O4 C24 C25 C26 62.5(3) . . . . ?
C23 C24 C25 C26 -60.0(3) . . . . ?
O10 C52 C51 O9 -53.2(3) . . . . ?
C54 C52 C51 O9 -169.3(2) . . . . ?
C53 C52 C51 O9 65.2(3) . . . . ?
O10 C52 C51 C50 -174.8(2) . . . . ?
C54 C52 C51 C50 69.1(3) . . . . ?
C53 C52 C51 C50 -56.5(3) . . . . ?
O9 C51 C50 C49 60.4(3) . . . . ?
C52 C51 C50 C49 -177.8(3) . . . . ?
C51 C50 C49 C47 175.0(3) . . . . ?
C50 C49 C47 C48 60.5(4) . . . . ?
C50 C49 C47 C44 -173.8(3) . . . . ?
C48 C47 C44 C40 -60.8(4) . . . . ?
C49 C47 C44 C40 174.1(2) . . . . ?
C48 C47 C44 C43 178.6(3) . . . . ?
C49 C47 C44 C43 53.5(3) . . . . ?
C47 C44 C43 C42 155.9(2) . . . . ?
C40 C44 C43 C42 26.4(3) . . . . ?
C44 C43 C42 O8 -121.3(2) . . . . ?
C44 C43 C42 C41 0.4(3) . . . . ?
O8 C42 C41 C35 -38.4(3) . . . . ?
C43 C42 C41 C35 -158.8(2) . . . . ?
O8 C42 C41 C40 92.7(3) . . . . ?
C43 C42 C41 C40 -27.7(3) . . . . ?
C35 C41 C40 C39 -60.3(3) . . . . ?
C42 C41 C40 C39 165.3(2) . . . . ?
C35 C41 C40 C45 60.2(3) . . . . ?
C42 C41 C40 C45 -74.1(3) . . . . ?
C35 C41 C40 C44 178.3(2) . . . . ?
C42 C41 C40 C44 44.0(2) . . . . ?
C47 C44 C40 C39 78.3(3) . . . . ?
C43 C44 C40 C39 -155.8(2) . . . . ?
C47 C44 C40 C45 -47.3(3) . . . . ?
C43 C44 C40 C45 78.5(3) . . . . ?
C47 C44 C40 C41 -167.7(2) . . . . ?
C43 C44 C40 C41 -41.8(2) . . . . ?
C45 C40 C39 C38 -66.5(3) . . . . ?
C41 C40 C39 C38 56.9(3) . . . . ?
C44 C40 C39 C38 167.1(2) . . . . ?
C40 C39 C38 C36 -56.3(3) . . . . ?
C39 C38 C36 C37A 179.2(3) . . . . ?
C39 C38 C36 C35 52.2(3) . . . . ?
C39 C38 C36 C37B -171.4(11) . . . . ?
C42 C41 C35 C34 -54.1(3) . . . . ?
C40 C41 C35 C34 178.3(2) . . . . ?
C42 C41 C35 C36 -174.3(2) . . . . ?
C40 C41 C35 C36 58.1(3) . . . . ?
C38 C36 C35 C34 -175.5(2) . . . . ?
C37A C36 C35 C34 57.1(3) . . . . ?
C37B C36 C35 C34 45.5(11) . . . . ?
C38 C36 C35 C41 -51.7(3) . . . . ?
C37A C36 C35 C41 -179.1(3) . . . . ?
C37B C36 C35 C41 169.3(11) . . . . ?
C41 C35 C34 O7 -0.7(4) . . . . ?
C36 C35 C34 O7 120.3(3) . . . . ?
C41 C35 C34 C33B -169.2(17) . . . . ?
C36 C35 C34 C33B -48.2(17) . . . . ?
C41 C35 C34 C33A -177.2(3) . . . . ?
C36 C35 C34 C33A -56.2(4) . . . . ?
O7 C34 C33A C32A -119.6(4) . . . . ?
C35 C34 C33A C32A 56.9(5) . . . . ?
C34 C33A C32A C31A 173.8(4) . . . . ?
C34 C33A C32A C37A -57.3(6) . . . . ?
C31A C32A C37A C28A -55.5(6) . . . . ?
C33A C32A C37A C28A 177.0(5) . . . . ?
C31A C32A C37A C46A 63.4(6) . . . . ?
C33A C32A C37A C46A -64.1(6) . . . . ?
C31A C32A C37A C36 -173.3(4) . . . . ?
C33A C32A C37A C36 59.2(5) . . . . ?
C38 C36 C37A C28A 58.7(4) . . . . ?
C35 C36 C37A C28A -174.9(3) . . . . ?
C38 C36 C37A C32A 174.5(3) . . . . ?
C35 C36 C37A C32A -59.0(4) . . . . ?
C38 C36 C37A C46A -62.9(5) . . . . ?
C35 C36 C37A C46A 63.6(5) . . . . ?
C32A C37A C28A C29A 53.3(6) . . . . ?
C46A C37A C28A C29A -66.9(6) . . . . ?
C36 C37A C28A C29A 169.7(4) . . . . ?
C37A C28A C29A C30A -54.4(6) . . . . ?
C28A C29A C30A O6A 172.8(4) . . . . ?
C28A C29A C30A C31A 52.6(6) . . . . ?
O6A C30A C31A C32A -170.9(4) . . . . ?
C29A C30A C31A C32A -53.8(5) . . . . ?
C33A C32A C31A C30A -174.5(4) . . . . ?
C37A C32A C31A C30A 57.7(6) . . . . ?
O7 C34 C33B C32B -118(2) . . . . ?
C35 C34 C33B C32B 52(3) . . . . ?
C34 C33B C32B C37B -52(3) . . . . ?
C34 C33B C32B C31B 172(3) . . . . ?
C31B C32B C37B C46B 71(3) . . . . ?
C33B C32B C37B C46B -67(3) . . . . ?
C31B C32B C37B C28B -55(3) . . . . ?
C33B C32B C37B C28B 168(2) . . . . ?
C31B C32B C37B C36 -172(2) . . . . ?
C33B C32B C37B C36 50(3) . . . . ?
C38 C36 C37B C46B -66(2) . . . . ?
C35 C36 C37B C46B 69(2) . . . . ?
C38 C36 C37B C32B 174.3(13) . . . . ?
C35 C36 C37B C32B -50.5(19) . . . . ?
C38 C36 C37B C28B 57.9(19) . . . . ?
C35 C36 C37B C28B -166.9(13) . . . . ?
C46B C37B C28B C29B -70(3) . . . . ?
C32B C37B C28B C29B 54(3) . . . . ?
C36 C37B C28B C29B 171.3(18) . . . . ?
C37B C28B C29B C30B -60(3) . . . . ?
C28B C29B C30B O6B -177.8(18) . . . . ?
C28B C29B C30B C31B 62(2) . . . . ?
C37B C32B C31B C30B 60(3) . . . . ?
C33B C32B C31B C30B -164(2) . . . . ?
O6B C30B C31B C32B 179(2) . . . . ?
C29B C30B C31B C32B -61(2) . . . . ?
 
loop_
 _geom_hbond_atom_site_label_D 
 _geom_hbond_atom_site_label_H 
 _geom_hbond_atom_site_label_A 
 _geom_hbond_distance_DH 
 _geom_hbond_distance_HA 
 _geom_hbond_distance_DA 
 _geom_hbond_angle_DHA 
 _geom_hbond_site_symmetry_A 
 _geom_hbond_publ_flag
O5 H5O O1  0.836(14) 1.87(2) 2.662(4) 158(5) 1_545 yes
O4 H4O O5  0.846(14) 2.18(5) 2.680(4) 117(4) . yes
O3 H3O O5  0.838(14) 1.987(16) 2.822(3) 173(5) 2_655 yes
O1 H1O O8  0.851(14) 2.01(2) 2.792(3) 153(4) 2_656 yes
O10 H10O O3  0.845(10) 2.16(2) 2.969(3) 159(5) 2_645 yes
O9 H9O O4  0.845(14) 2.07(3) 2.867(4) 157(5) . yes
O8 H8O O10  0.842(14) 2.071(15) 2.910(3) 175(5) 2_656 yes
O6A^a H6OA^a O10  0.842(15) 2.01(3) 2.836(4) 169(11) 1_565 yes
O6B^b H6OB^b O10  0.840(15) 1.9(3) 2.484(15) 123(33) 1_565 yes
 
_refine_diff_density_max    0.459
_refine_diff_density_min   -0.252
_refine_diff_density_rms    0.052

_shelx_res_file
;
TITL sh4861_a.res in P2(1)
    sh4861_a.res
    created by SHELXL-2018/3 at 12:38:55 on 04-May-2022
REM Old TITL sh4861 in P2(1)/m
REM SHELXT solution in P2(1): R1 0.128, Rweak 0.017, Alpha 0.002
REM <I/s>   0.777 for   12 systematic absences,  Orientation as input
REM Flack x =  0.212 ( 0.073 ) from  4043 Parsons' quotients
REM Formula found by SHELXT:  C55 O9
CELL  1.54178  11.2919  19.6966  11.5093   90.000  102.392   90.000
ZERR    4.000   0.0008   0.0014   0.0008    0.000    0.003    0.000
LATT -1
SYMM -X, 1/2+Y, -Z
SFAC C H O
UNIT 108 184 20
TEMP -140.150
SIZE 0.08 0.140 0.160
L.S. 10
BOND
EQIV $1 x, -1+y, z
EQIV $2 1-x, 0.5+y,-z
EQIV $3 1-x, 0.5+y, 1-z
EQIV $4 x, 1+y, z
EQIV $5 1-x, -0.5+y, -z
DFIX 0.84 0.01 O5 H5O O4 H4O O3 H3O O1 H1O O10 H10O O9 H9O O8 H8O
DFIX 0.84 0.01 O10 H10O O6a H6Oa O6b H6Ob
DFIX -2.15 0.01 H1O H5O_$4
HTAB O5 O1_$1
HTAB O4 O5
HTAB O3 O5_$2
HTAB O1 O8_$3
HTAB O10 O3_$5
HTAB O9 O4
HTAB O8 O10_$3
HTAB O6a O10_$4
HTAB O6b O10_$4
ACTA
CONF
LIST 4
FMAP 2
PLAN 20
WGHT    0.093300    0.307200
FVAR       0.41487   0.80789
O1    3    0.295874    0.689650    0.225464    11.00000    0.06160    0.03625 =
         0.04828   -0.00580    0.01551   -0.00413
H1O   2    0.327235    0.704556    0.294665    11.00000   -1.50000
O2    3    0.561427    0.382954    0.117188    11.00000    0.02953    0.04725 =
         0.04871   -0.00568    0.00903   -0.00609
O3    3    0.442988    0.267931   -0.082578    11.00000    0.03355    0.04231 =
         0.03330   -0.00178    0.01007    0.00014
H3O   2    0.511220    0.276607   -0.096662    11.00000   -1.50000
O4    3    0.367646   -0.080783    0.246787    11.00000    0.04047    0.04385 =
         0.03909   -0.00038   -0.00205    0.00060
H4O   2    0.384478   -0.122201    0.261249    11.00000   -1.50000
O5    3    0.325634   -0.194399    0.116303    11.00000    0.03951    0.03148 =
         0.07059    0.00418    0.01768    0.00236
H5O   2    0.297061   -0.227978    0.145265    11.00000   -1.50000
O7    3    0.466491    0.399290    0.410713    11.00000    0.02778    0.04134 =
         0.04944    0.00836    0.00866    0.00418
O8    3    0.572067    0.271090    0.593726    11.00000    0.03199    0.03938 =
         0.03443    0.00797    0.01178    0.00302
H8O   2    0.505648    0.280761    0.611768    11.00000   -1.50000
O9    3    0.614269   -0.067068    0.223674    11.00000    0.03893    0.04582 =
         0.03934    0.00080    0.00147   -0.00251
H9O   2    0.542660   -0.081046    0.219130    11.00000   -1.50000
O10   3    0.649609   -0.189782    0.333201    11.00000    0.03430    0.03097 =
         0.04709    0.00035    0.00563   -0.00590
H10O  2    0.625984   -0.191012    0.258389    11.00000   -1.50000
C1    1    0.179630    0.509211    0.213167    11.00000    0.04891    0.03739 =
         0.06429   -0.01112    0.03189   -0.00699
AFIX  23
H1A   2    0.095232    0.492148    0.197751    11.00000   -1.20000
H1B   2    0.221054    0.493261    0.293150    11.00000   -1.20000
AFIX   0
C2    1    0.177075    0.587072    0.213231    11.00000    0.05433    0.03664 =
         0.06355   -0.01211    0.02559   -0.00298
AFIX  23
H2A   2    0.126701    0.603297    0.137067    11.00000   -1.20000
H2B   2    0.139219    0.603060    0.278297    11.00000   -1.20000
AFIX   0
C3    1    0.303479    0.617106    0.229512    11.00000    0.05332    0.03401 =
         0.03821   -0.00741    0.01304   -0.00644
AFIX  13
H3    2    0.351121    0.603482    0.309696    11.00000   -1.20000
AFIX   0
C4    1    0.368002    0.590056    0.136063    11.00000    0.04635    0.03796 =
         0.04436   -0.00780    0.01684   -0.00755
AFIX  23
H4A   2    0.451860    0.607926    0.151202    11.00000   -1.20000
H4B   2    0.325212    0.605514    0.056217    11.00000   -1.20000
AFIX   0
C5    1    0.370874    0.512731    0.139773    11.00000    0.03962    0.03494 =
         0.03445   -0.00590    0.01410   -0.00729
AFIX  13
H5    2    0.413388    0.500351    0.222485    11.00000   -1.20000
AFIX   0
C6    1    0.448398    0.482949    0.057394    11.00000    0.04291    0.03745 =
         0.04124   -0.00786    0.02057   -0.01074
AFIX  23
H6A   2    0.408506    0.491115   -0.026784    11.00000   -1.20000
H6B   2    0.528985    0.505077    0.073136    11.00000   -1.20000
AFIX   0
C7    1    0.462446    0.408407    0.080390    11.00000    0.03374    0.04251 =
         0.02775   -0.00658    0.01147   -0.00880
C8    1    0.345585    0.367972    0.065835    11.00000    0.02617    0.03018 =
         0.02875   -0.00492    0.00629   -0.00314
AFIX  13
H8    2    0.301132    0.370654   -0.019113    11.00000   -1.20000
AFIX   0
C9    1    0.266499    0.401854    0.145613    11.00000    0.02769    0.03351 =
         0.03020   -0.00356    0.00885   -0.00346
AFIX  13
H9    2    0.315448    0.399041    0.228898    11.00000   -1.20000
AFIX   0
C10   1    0.244327    0.478374    0.119769    11.00000    0.03488    0.03118 =
         0.03909   -0.00786    0.01253   -0.00475
C11   1    0.152337    0.360126    0.144274    11.00000    0.03232    0.03045 =
         0.04867   -0.00526    0.01763   -0.00445
AFIX  23
H11A  2    0.097865    0.364198    0.064792    11.00000   -1.20000
H11B  2    0.109465    0.379492    0.203165    11.00000   -1.20000
AFIX   0
C12   1    0.176865    0.284623    0.172396    11.00000    0.02982    0.03156 =
         0.04035   -0.00335    0.01412   -0.00446
AFIX  23
H12A  2    0.098659    0.260568    0.165311    11.00000   -1.20000
H12B  2    0.222803    0.279865    0.255519    11.00000   -1.20000
AFIX   0
C13   1    0.249084    0.251475    0.088348    11.00000    0.02484    0.02816 =
         0.02919   -0.00019    0.00384   -0.00346
C14   1    0.366683    0.294124    0.099815    11.00000    0.02329    0.03296 =
         0.02764   -0.00169    0.00522   -0.00184
AFIX  13
H14   2    0.404827    0.294353    0.186669    11.00000   -1.20000
AFIX   0
C15   1    0.451795    0.251217    0.041298    11.00000    0.02488    0.03394 =
         0.03310   -0.00112    0.00498    0.00040
AFIX  13
H15   2    0.537410    0.257183    0.086050    11.00000   -1.20000
AFIX   0
C16   1    0.410266    0.177475    0.056301    11.00000    0.02827    0.03370 =
         0.04305    0.00110    0.00928    0.00341
AFIX  23
H16A  2    0.478294    0.150482    0.102491    11.00000   -1.20000
H16B  2    0.382576    0.155855   -0.022508    11.00000   -1.20000
AFIX   0
C17   1    0.304794    0.180556    0.122974    11.00000    0.02712    0.03028 =
         0.03104    0.00136    0.00292   -0.00189
AFIX  13
H17   2    0.342033    0.181896    0.210002    11.00000   -1.20000
AFIX   0
C18   1    0.172224    0.249918   -0.039811    11.00000    0.03095    0.03177 =
         0.03503   -0.00147   -0.00090   -0.00100
AFIX 137
H18A  2    0.148796    0.296301   -0.065845    11.00000   -1.50000
H18B  2    0.099224    0.222609   -0.042038    11.00000   -1.50000
H18C  2    0.219831    0.229855   -0.092956    11.00000   -1.50000
AFIX   0
C19   1    0.169965    0.490964   -0.007159    11.00000    0.04624    0.03759 =
         0.05056    0.00211    0.00158    0.00363
AFIX 137
H19A  2    0.163450    0.539912   -0.022461    11.00000   -1.50000
H19B  2    0.088678    0.471620   -0.014950    11.00000   -1.50000
H19C  2    0.210471    0.469367   -0.064794    11.00000   -1.50000
AFIX   0
C20   1    0.222274    0.117366    0.101090    11.00000    0.03258    0.02719 =
         0.03927    0.00060    0.00548   -0.00192
AFIX  13
H20   2    0.188591    0.114223    0.013509    11.00000   -1.20000
AFIX   0
C21   1    0.114894    0.121485    0.162363    11.00000    0.03852    0.03165 =
         0.07410   -0.00054    0.02367   -0.00502
AFIX 137
H21A  2    0.057869    0.156217    0.123315    11.00000   -1.50000
H21B  2    0.144208    0.133477    0.246253    11.00000   -1.50000
H21C  2    0.073828    0.077398    0.156767    11.00000   -1.50000
AFIX   0
C22   1    0.296995    0.052363    0.139024    11.00000    0.03350    0.03113 =
         0.04197    0.00162    0.00461   -0.00142
AFIX  23
H22A  2    0.365109    0.050831    0.097401    11.00000   -1.20000
H22B  2    0.332005    0.054652    0.225503    11.00000   -1.20000
AFIX   0
C23   1    0.223539   -0.012957    0.112438    11.00000    0.03226    0.03077 =
         0.04137    0.00208    0.00382   -0.00018
AFIX  23
H23A  2    0.166527   -0.015937    0.166679    11.00000   -1.20000
H23B  2    0.174819   -0.010816    0.030028    11.00000   -1.20000
AFIX   0
C24   1    0.301063   -0.077040    0.126082    11.00000    0.02811    0.03470 =
         0.03385    0.00251    0.00521    0.00012
AFIX  13
H24   2    0.360934   -0.072103    0.073985    11.00000   -1.20000
AFIX   0
C25   1    0.231859   -0.143443    0.092296    11.00000    0.03211    0.02933 =
         0.04084   -0.00104    0.01120    0.00013
C26   1    0.137638   -0.157253    0.166985    11.00000    0.03589    0.04290 =
         0.04025    0.00268    0.01081   -0.00627
AFIX 137
H26A  2    0.068126   -0.126903    0.141599    11.00000   -1.50000
H26B  2    0.173872   -0.149171    0.251121    11.00000   -1.50000
H26C  2    0.110522   -0.204539    0.156110    11.00000   -1.50000
AFIX   0
C27   1    0.175163   -0.145393   -0.039740    11.00000    0.04538    0.05087 =
         0.04170   -0.01183    0.01648   -0.01175
AFIX 137
H27A  2    0.110276   -0.111509   -0.058048    11.00000   -1.50000
H27B  2    0.141460   -0.190655   -0.061237    11.00000   -1.50000
H27C  2    0.237140   -0.135275   -0.085201    11.00000   -1.50000
AFIX   0
REM Mole_2
C52   1    0.739430   -0.137207    0.373311    11.00000    0.02716    0.02682 =
         0.03670   -0.00244    0.00815   -0.00337
C51   1    0.673892   -0.068577    0.345894    11.00000    0.02928    0.02865 =
         0.03400   -0.00134    0.00673   -0.00124
AFIX  13
H51   2    0.610995   -0.065031    0.394938    11.00000   -1.20000
AFIX   0
C50   1    0.756909   -0.006758    0.371991    11.00000    0.03236    0.02665 =
         0.04197   -0.00168    0.00157    0.00102
AFIX  23
H50A  2    0.818084   -0.009095    0.322048    11.00000   -1.20000
H50B  2    0.800585   -0.008292    0.456290    11.00000   -1.20000
AFIX   0
C49   1    0.689121    0.060669    0.348672    11.00000    0.03448    0.02838 =
         0.04388    0.00173    0.00497    0.00158
AFIX  23
H49A  2    0.623122    0.061252    0.393071    11.00000   -1.20000
H49B  2    0.651466    0.063948    0.262863    11.00000   -1.20000
AFIX   0
C47   1    0.770622    0.122869    0.385016    11.00000    0.03164    0.02273 =
         0.03868    0.00188    0.00623    0.00278
AFIX  13
H47   2    0.809778    0.117572    0.471101    11.00000   -1.20000
AFIX   0
C44   1    0.695635    0.188710    0.372465    11.00000    0.02843    0.02310 =
         0.03178    0.00309    0.00466    0.00092
AFIX  13
H44   2    0.658542    0.194522    0.285999    11.00000   -1.20000
AFIX   0
C43   1    0.589893    0.186393    0.439425    11.00000    0.02813    0.02616 =
         0.03900    0.00561    0.00692   -0.00171
AFIX  23
H43A  2    0.518191    0.164030    0.389494    11.00000   -1.20000
H43B  2    0.614508    0.160366    0.514311    11.00000   -1.20000
AFIX   0
C42   1    0.558942    0.260381    0.466691    11.00000    0.02550    0.03037 =
         0.03361    0.00644    0.00712    0.00000
AFIX  13
H42   2    0.473980    0.271117    0.424654    11.00000   -1.20000
AFIX   0
C41   1    0.648103    0.302317    0.412982    11.00000    0.02408    0.02403 =
         0.02768    0.00392    0.00610   -0.00031
AFIX  13
H41   2    0.609139    0.306721    0.326686    11.00000   -1.20000
AFIX   0
C40   1    0.760126    0.256430    0.416637    11.00000    0.02545    0.02591 =
         0.02807    0.00218    0.00638    0.00108
C39   1    0.834247    0.289727    0.334372    11.00000    0.03326    0.02615 =
         0.03607    0.00141    0.01444    0.00015
AFIX  23
H39A  2    0.908674    0.262814    0.336216    11.00000   -1.20000
H39B  2    0.785993    0.289520    0.251681    11.00000   -1.20000
AFIX   0
C38   1    0.869471    0.362994    0.371812    11.00000    0.02861    0.02905 =
         0.04393    0.00105    0.01460   -0.00210
AFIX  23
H38A  2    0.925113    0.362467    0.451020    11.00000   -1.20000
H38B  2    0.913867    0.382915    0.314625    11.00000   -1.20000
AFIX   0
C36   1    0.761101    0.407956    0.377435    11.00000    0.02816    0.02562 =
         0.03270    0.00155    0.00982   -0.00172
AFIX  13
H36   2    0.710997    0.410872    0.294642    11.00000   -1.20000
AFIX   0
C35   1    0.679061    0.374771    0.455689    11.00000    0.02430    0.02523 =
         0.02695    0.00291    0.00574    0.00100
AFIX  13
H35   2    0.725219    0.373300    0.540151    11.00000   -1.20000
AFIX   0
C34   1    0.569175    0.419625    0.448354    11.00000    0.03035    0.03046 =
         0.03267    0.00883    0.01313    0.00519
PART 1 21
O6A   3    0.808728    0.697243    0.375919    21.00000    0.04100    0.02375 =
         0.11991    0.00996    0.01901   -0.00152
H6OA  2    0.753759    0.726946    0.364123    21.00000   -1.50000
C33A  1    0.597836    0.493586    0.485107    21.00000    0.03407    0.02224 =
         0.03617   -0.00226    0.01099    0.00061
AFIX  23
H33A  2    0.639351    0.495807    0.570018    21.00000   -1.20000
H33B  2    0.521827    0.520153    0.474281    21.00000   -1.20000
AFIX   0
C32A  1    0.680081    0.523207    0.407154    21.00000    0.02489    0.02693 =
         0.03497    0.00456    0.00255    0.00186
AFIX  13
H32A  2    0.634373    0.518656    0.322896    21.00000   -1.20000
AFIX   0
C37A  1    0.797982    0.481550    0.417099    21.00000    0.02508    0.02446 =
         0.03823    0.00673    0.00465   -0.00008
C28A  1    0.868543    0.513874    0.330312    21.00000    0.03183    0.02957 =
         0.06076    0.00835    0.01725    0.00173
AFIX  23
H28A  2    0.948076    0.490940    0.339976    21.00000   -1.20000
H28B  2    0.823244    0.505682    0.247848    21.00000   -1.20000
AFIX   0
C29A  1    0.889773    0.590213    0.347880    21.00000    0.03245    0.03019 =
         0.08121    0.01074    0.01811   -0.00413
AFIX  23
H29A  2    0.945342    0.598192    0.425740    21.00000   -1.20000
H29B  2    0.929613    0.607605    0.285165    21.00000   -1.20000
AFIX   0
C30A  1    0.772646    0.629510    0.343436    21.00000    0.03618    0.02467 =
         0.06760    0.00904    0.01130   -0.00265
AFIX  13
H30A  2    0.722009    0.628692    0.260714    21.00000   -1.20000
AFIX   0

C31A  1    0.701308    0.599253    0.429608    21.00000    0.03103    0.02398 =
         0.05143    0.00297    0.00387    0.00102
AFIX  23
H31A  2    0.622244    0.622709    0.419858    21.00000   -1.20000
H31B  2    0.746648    0.606467    0.512359    21.00000   -1.20000
AFIX   0
C46A  1    0.876880    0.484537    0.544821    21.00000    0.03707    0.03024 =
         0.04963    0.00090   -0.00912    0.00426
AFIX 137
H46A  2    0.883536    0.531711    0.572525    21.00000   -1.50000
H46B  2    0.957904    0.466711    0.544809    21.00000   -1.50000
H46C  2    0.839153    0.457079    0.597994    21.00000   -1.50000
AFIX   0
SADI C32a C37a C37a C28a C28a C29a C29a C30a C30a C31a
SADI C37a C46a C37b C46b
SADI C30a O6a C30b O6b
SIMU 0.01 C33a C32a C37a C28a C29a C30a C31a C33b C32b C37b C28b C29b C30b C31b
DELU C33a C32a C37a C28a C29a C30a C31a C33b C32b C37b C28b C29b C30b C31b
EADP C46a C46b
SAME O6a > C46a
PART 2 -21
O6B   3    0.709534    0.696143    0.273816   -21.00000    0.08505    0.03360 =
         0.07473    0.01000    0.03588    0.01652

H6OB  2    0.731907    0.725356    0.327120   -21.00000   -1.50000
C33B  1    0.579127    0.486257    0.463717   -21.00000    0.02911    0.03257 =
         0.03039   -0.00022    0.00675   -0.00471
AFIX  23
H33C  2    0.615407    0.495644    0.548377   -21.00000   -1.20000
H33D  2    0.496955    0.506482    0.445615   -21.00000   -1.20000
AFIX   0
C32B  1    0.656249    0.521018    0.386342   -21.00000    0.02810    0.02711 =
         0.03932    0.00477    0.01293    0.00223
AFIX  13
H32B  2    0.612898    0.509448    0.303516   -21.00000   -1.20000
AFIX   0
C37B  1    0.779832    0.487500    0.396785   -21.00000    0.03590    0.02755 =
         0.03793    0.00297    0.00680    0.00309
C28B  1    0.835633    0.516669    0.295669   -21.00000    0.03422    0.02883 =
         0.05810    0.00731    0.02088    0.00469
AFIX  23
H28C  2    0.787574    0.500745    0.218204   -21.00000   -1.20000
H28D  2    0.919172    0.499027    0.304356   -21.00000   -1.20000
AFIX   0
C29B  1    0.839247    0.595745    0.295766   -21.00000    0.04186    0.02976 =
         0.06806    0.00931    0.01817    0.00056
AFIX  23
H29C  2    0.888729    0.612325    0.372104   -21.00000   -1.20000
H29D  2    0.876603    0.612100    0.230596   -21.00000   -1.20000
AFIX   0
C30B  1    0.709073    0.623067    0.278660   -21.00000    0.04642    0.02929 =
         0.05603    0.00910    0.01262    0.00572
AFIX  13
H30B  2    0.658466    0.604589    0.203217   -21.00000   -1.20000
AFIX   0

C31B  1    0.657202    0.598700    0.386193   -21.00000    0.04214    0.03342 =
         0.05467    0.00573    0.01481    0.00334
AFIX  23
H31C  2    0.708194    0.615829    0.461366   -21.00000   -1.20000
H31D  2    0.573836    0.616263    0.379313   -21.00000   -1.20000
AFIX   0
C46B  1    0.857361    0.496952    0.520005   -21.00000    0.03707    0.03024 =
         0.04963    0.00090   -0.00912    0.00426
AFIX 137
H46D  2    0.876878    0.545184    0.533456   -21.00000   -1.50000
H46E  2    0.932512    0.470869    0.527363   -21.00000   -1.50000
H46F  2    0.813016    0.480939    0.579178   -21.00000   -1.50000
AFIX   0
PART 0
C53   1    0.841770   -0.144859    0.305586    11.00000    0.03183    0.03381 =
         0.03944   -0.00742    0.01256   -0.00108
AFIX 137
H53A  2    0.909828   -0.115545    0.341829    11.00000   -1.50000
H53B  2    0.812010   -0.131692    0.222318    11.00000   -1.50000
H53C  2    0.868864   -0.192231    0.309336    11.00000   -1.50000
AFIX   0
C54   1    0.785094   -0.148189    0.505493    11.00000    0.03850    0.03695 =
         0.03706    0.00496    0.00912    0.00753
AFIX 137
H54A  2    0.846205   -0.113740    0.536944    11.00000   -1.50000
H54B  2    0.821387   -0.193462    0.519288    11.00000   -1.50000
H54C  2    0.717259   -0.144477    0.545842    11.00000   -1.50000
AFIX   0
C48   1    0.871755    0.125723    0.316021    11.00000    0.04771    0.02747 =
         0.07485    0.00211    0.03052    0.00503
AFIX 137
H48A  2    0.936035    0.156156    0.356821    11.00000   -1.50000
H48B  2    0.839128    0.142744    0.235502    11.00000   -1.50000
H48C  2    0.905073    0.080100    0.311416    11.00000   -1.50000
AFIX   0
C45   1    0.840993    0.247974    0.541997    11.00000    0.02859    0.03260 =
         0.03251    0.00359    0.00362    0.00249
AFIX 137
H45A  2    0.863690    0.292816    0.576572    11.00000   -1.50000
H45B  2    0.914330    0.222687    0.536490    11.00000   -1.50000
H45C  2    0.796352    0.223043    0.592598    11.00000   -1.50000
AFIX   0
HKLF 4


REM  sh4861_a.res in P2(1)
REM wR2 = 0.149109, GooF = S = 1.03689, Restrained GooF = 1.02867 for all data
REM R1 = 0.053092 for 9060 Fo > 4sig(Fo) and 0.058029 for all 9906 data
REM 691 parameters refined using 307 restraints

END

WGHT      0.0933      0.3075

REM Highest difference peak  0.459,  deepest hole -0.252,  1-sigma level  0.052
Q1    1   0.1846  0.6944  0.1174  11.00000  0.05    0.46
Q2    1   0.3052  0.5965  0.0758  11.00000  0.05    0.43
Q3    1   0.2176  0.6232  0.1652  11.00000  0.05    0.37
Q4    1   0.6535 -0.1905  0.4056  11.00000  0.05    0.33
Q5    1   0.3051  0.5142  0.1110  11.00000  0.05    0.33
Q6    1   0.1054  0.5902  0.1470  11.00000  0.05    0.30
Q7    1   0.7738 -0.1391  0.4369  11.00000  0.05    0.28
Q8    1   0.7154  0.2901  0.4139  11.00000  0.05    0.26
Q9    1   0.2161 -0.1463  0.0203  11.00000  0.05    0.26
Q10   1   0.3818  0.2595 -0.1056  11.00000  0.05    0.25
Q11   1   0.8186 -0.0091  0.4026  11.00000  0.05    0.24
Q12   1   0.3990  0.4895  0.0090  11.00000  0.05    0.24
Q13   1   0.2048  0.4826  0.0635  11.00000  0.05    0.24
Q14   1   0.1655  0.1236  0.1203  11.00000  0.05    0.23
Q15   1   0.2052  0.2697  0.1463  11.00000  0.05    0.23
Q16   1   0.8326  0.1225  0.3833  11.00000  0.05    0.23
Q17   1   0.1141  0.5119  0.1654  11.00000  0.05    0.23
Q18   1   0.2196  0.3952  0.1349  11.00000  0.05    0.23
Q19   1   0.8091  0.2768  0.3302  11.00000  0.05    0.22
Q20   1   0.3054  0.2889  0.0914  11.00000  0.05    0.21
;
_shelx_res_checksum    8635

_shelx_hkl_file
;
  -1   0   0 2913.01  200.48
   1   0   0 2624.84  200.48
   2   0   0 9999.00  706.83
  -2   0   0 9548.14  708.73
   3   0   0  735.63   55.59
  -3   0   0  759.12   57.39
   3   0   0  809.12   57.49
   4   0   0  965.30   68.59
  -4   0   0  918.71   71.09
   4   0   0  944.71   71.09
  -5   0   0   66.49   10.70
   5   0   0   79.89   12.50
   5   0   0   72.29    5.50
   5   0   0   63.69    5.30
  -5   0   0   66.69    5.00
  -6   0   0   46.60   14.90
  -6   0   0   41.80    3.30
   6   0   0   43.80   13.30
   6   0   0   47.40    4.10
   7   0   0  106.99    7.40
   7   0   0   98.79    8.10
  -7   0   0   94.59    7.30
   7   0   0   98.59    7.40
  -7   0   0   92.69    7.20
  -8   0   0   59.69    5.30
   8   0   0   68.09    5.30
  -8   0   0   69.79    5.20
  -8   0   0   68.59    5.20
   8   0   0   68.79    6.30
   8   0   0   76.39    5.30
   9   0   0  108.89    7.80
   9   0   0   79.19   10.80
  -9   0   0  100.19    7.70
  -9   0   0   96.19    7.80
   9   0   0  115.19    7.80
 -10   0   0   68.29    5.50
 -10   0   0   65.59    5.30
  10   0   0   71.39    5.30
  10   0   0   78.29    5.50
 -10   0   0   65.59    5.30
 -11   0   0    4.90    0.80
  11   0   0    4.40    0.80
 -11   0   0    4.50    0.80
 -12   0   0    0.50    0.40
  12   0   0    0.50    0.50
 -12   0   0    0.30    0.30
 -13   0   0   30.60    2.40
  13   0   0   32.00    2.50
   0  -1   0    0.20    0.30
   0  -1   0    0.00    0.10
   0   1   0    0.70    0.30
   1  -1   0   11.20    1.70
   1  -1   0    7.40    0.70
  -1  -1   0    8.00    1.40
   1   1   0    6.50    0.70
  -1   1   0   10.80    1.80
   1   1   0    9.90    1.50
   2  -1   0  221.08   17.50
  -2   1   0  214.88   17.40
   2   1   0  225.38   17.20
   3  -1   0   38.70    3.40
  -3  -1   0   45.30    5.80
   3  -1   0   48.60    6.30
   3   1   0   37.80    3.30
   3   1   0   50.99    5.90
  -3   1   0   57.29    6.40
   4  -1   0  116.19   11.70
  -4  -1   0  103.59   11.20
   4  -1   0   93.99    7.50
  -4   1   0  111.79   11.70
   4   1   0  108.89   10.90
   4   1   0   90.39    7.50
   5  -1   0   20.70    9.80
  -5  -1   0   26.50    2.00
  -5  -1   0   39.20    8.80
   5  -1   0   24.60    2.60
   5   1   0   32.80    8.20
  -5   1   0   31.00    8.80
  -5   1   0   27.90    2.00
   5   1   0   23.60    2.50
   5   1   0   19.30    2.50
   6  -1   0   33.10    3.50
  -6  -1   0   32.60   13.60
   6  -1   0   47.60   14.40
  -6  -1   0   39.60    2.90
  -6   1   0   39.40    2.90
   6   1   0   36.80   12.80
  -6   1   0   44.80   14.40
   6   1   0   33.70    3.50
   7  -1   0   30.00   35.60
  -7  -1   0   19.50    1.70
   7  -1   0   17.00    1.80
   7  -1   0   18.50    2.60
  -7  -1   0   23.00    1.70
   7  -1   0   19.00    1.80
   7   1   0   18.30    1.70
   7   1   0   18.30    2.70
  -7   1   0   40.10   26.40
  -7   1   0   22.50    1.70
  -8  -1   0   30.50    2.10
   8  -1   0   20.50    3.30
   8  -1   0   25.90    2.30
   8  -1   0   23.80    2.30
  -8  -1   0   28.00    2.20
  -8   1   0   28.80    2.20
   8   1   0   23.90    2.20
   8   1   0   24.10    2.20
  -8   1   0   25.00    2.30
   8   1   0   22.10    3.80
   9  -1   0   71.39    5.50
   9  -1   0   69.39    5.50
   9  -1   0   67.89    7.00
  -9  -1   0   73.19    5.40
  -9  -1   0   75.49    5.40
   9   1   0   59.99    5.40
  -9   1   0   68.29    5.70
  -9   1   0   74.29    5.40
  -9   1   0   76.99    5.40
 -10  -1   0  184.38   13.40
  10  -1   0  168.18   13.50
  10  -1   0  174.78   13.40
 -10  -1   0  202.18   13.50
 -10   1   0  186.78   13.40
  10   1   0  169.98   13.50
 -10   1   0  200.08   13.50
 -10   1   0  168.08   13.50
 -11  -1   0   15.30    1.40
  11  -1   0   14.90    1.60
 -11  -1   0   16.20    1.50
 -11   1   0   15.70    1.40
  11   1   0   15.10    1.60
 -11   1   0   13.70    1.70
 -11   1   0   15.80    1.50
 -12  -1   0   12.40    1.10
 -12  -1   0   11.00    1.10
  12  -1   0   10.10    1.30
  12   1   0   11.70    1.20
 -12   1   0   10.10    1.10
 -12   1   0   11.70    1.10
  13  -1   0   16.30    1.40
 -13  -1   0   16.80    1.40
  13   1   0   14.70    1.40
 -13   1   0   16.90    1.40
   0  -2   0 2106.49  145.99
   0  -2   0 1899.21  145.59
   0   2   0 2044.10  145.99
   1  -2   0  650.03   47.40
  -1  -2   0  668.93   48.00
   1  -2   0  647.74   48.30
   1   2   0  676.83   48.00
  -1   2   0  633.24   48.20
  -2  -2   0   95.99    8.10
   2  -2   0   87.89    6.80
   2  -2   0   84.99    8.50
   2   2   0   89.29    7.80
  -2   2   0   81.79    8.30
   2   2   0   97.59    6.70
   3  -2   0  226.78   16.70
  -3  -2   0  237.88   18.70
   3  -2   0  214.28   18.90
  -3   2   0  213.28   19.80
   3   2   0  225.58   16.60
   3   2   0  234.68   18.30
   4  -2   0   33.30    3.10
  -4  -2   0   62.29    8.90
   4  -2   0   37.90    7.10
  -4   2   0   29.50    6.40
   4   2   0   52.09    7.20
   5  -2   0   62.09   11.80
   5  -2   0   78.59    6.50
  -5  -2   0   90.79   12.80
  -5  -2   0   79.29    5.80
   5   2   0   76.49   12.20
   5   2   0   89.19    6.30
  -5   2   0   95.19   14.30
   5   2   0   80.99    6.10
  -5   2   0   67.89    5.80
  -6  -2   0   37.00   15.40
  -6  -2   0   29.00    2.20
   6  -2   0   25.70    2.90
   6  -2   0   26.70    2.30
   6  -2   0   30.80   14.50
  -6   2   0   27.40    2.20
   6   2   0   28.40    2.90
   6   2   0   27.80    2.70
  -6   2   0   24.30   13.20
  -7  -2   0   35.00    3.00
   7  -2   0   40.70    3.90
   7  -2   0   57.29   28.10
   7  -2   0   41.20    3.10
   7  -2   0   44.00    3.50
  -7  -2   0   35.80    2.90
   7   2   0   31.40    3.00
  -7   2   0   50.39   25.20
  -7   2   0   41.60    3.00
   8  -2   0   80.59    5.90
   8  -2   0   75.89    5.80
  -8  -2   0   77.49    5.70
   8  -2   0   75.29    6.80
  -8  -2   0   82.59    5.80
   8   2   0   70.99    6.10
  -8   2   0   69.99    5.80
  -8   2   0   73.09    5.70
  -8   2   0   74.79    5.70
   8   2   0   76.99    5.80
   9  -2   0    8.50    1.20
  -9  -2   0    5.90    0.90
   9  -2   0    6.50    2.30
   9  -2   0    7.40    1.20
  -9   2   0    6.30    0.90
   9   2   0    7.00    1.10
  -9   2   0    8.60    1.10
  -9   2   0    6.50    0.90
  10  -2   0  254.77   17.80
 -10  -2   0  239.98   17.80
  10  -2   0  255.67   17.90
 -10   2   0  220.18   17.80
  10   2   0  253.37   17.80
 -10   2   0  235.28   17.70
 -10   2   0  238.68   17.90
 -11  -2   0   37.40    2.90
  11  -2   0   34.80    3.00
  11  -2   0   32.80    2.90
 -11  -2   0   38.40    2.90
 -11   2   0   35.50    3.10
  11   2   0   40.20    3.00
 -11   2   0   33.90    2.90
 -12  -2   0   26.50    2.20
 -12  -2   0   29.20    2.30
  12  -2   0   29.00    2.40
  12   2   0   28.80    2.40
 -12   2   0   29.50    2.30
 -12   2   0   28.20    2.50
 -13  -2   0    2.40    0.40
  13  -2   0    2.30    0.50
  13   2   0    2.50    0.40
 -13   2   0    2.20    0.40
   0  -3   0   -0.10    1.10
   0  -3   0    0.00    0.20
   0   3   0    0.60    1.00
   1  -3   0    5.80    0.80
  -1  -3   0    6.80    0.80
   1  -3   0    7.60    2.20
   1   3   0   11.80    1.80
   1   3   0    9.40    1.70
   2  -3   0   17.20    1.60
   2  -3   0   19.10    3.90
  -2  -3   0   22.90    3.40
   2   3   0   21.10    3.20
  -2   3   0   17.90    3.30
   2   3   0   17.00    1.50
   3  -3   0    0.10    0.50
   3  -3   0   -0.20    3.50
  -3  -3   0    0.40    3.00
   3   3   0   -2.90    2.50
   3   3   0    0.90    0.50
  -3   3   0    1.20    3.00
   4  -3   0  155.78   12.40
   4  -3   0  181.78   16.60
  -4   3   0  185.28   16.70
   4   3   0  153.48   12.40
   4   3   0  188.38   16.00
   5  -3   0   67.89    4.90
  -5  -3   0   67.09    4.90
  -5  -3   0   74.69   11.90
   5  -3   0   72.59   12.50
   5  -3   0   70.89    5.50
  -5   3   0   75.59   12.50
   5   3   0   56.59    5.80
   5   3   0   59.39    5.30
   5   3   0   71.09   10.50
   6  -3   0   71.39   17.90
   6  -3   0  101.79    7.20
   6  -3   0   93.19    7.80
  -6  -3   0  101.29    7.10
  -6  -3   0  122.99   19.30
  -6   3   0  107.99    7.10
   6   3   0   85.19    7.40
  -6   3   0   81.39   17.10
   6   3   0  103.49   16.80
   6   3   0   87.19    7.60
   7  -3   0    1.20    0.50
   7  -3   0  -31.30   27.80
  -7  -3   0    0.90    0.30
  -7  -3   0    1.00    0.30
   7  -3   0    1.30    1.00
   7  -3   0    1.70    0.50
   7   3   0    0.90    0.40
  -7   3   0   -0.50   26.50
   7   3   0   -1.20    1.50
  -7   3   0    0.80    0.60
  -8  -3   0    1.70    0.40
   8  -3   0    1.60    0.60
   8  -3   0    1.60    0.70
   8  -3   0    0.50    1.30
  -8  -3   0    1.30    0.50
  -8   3   0    1.20    0.60
  -8   3   0    1.70    0.50
  -8   3   0    0.90    0.40
   8   3   0    1.20    0.50
  -9  -3   0    5.80    0.90
   9  -3   0    3.90    2.00
   9  -3   0    7.40    1.10
   9  -3   0    6.10    1.00
  -9  -3   0    6.20    0.80
   9   3   0    5.90    0.90
  -9   3   0    5.80    1.10
  -9   3   0    6.90    0.90
  -9   3   0    6.80    0.90
 -10  -3   0    2.90    0.60
 -10  -3   0    3.60    0.60
  10  -3   0    3.50    0.90
  10  -3   0    3.70    0.90
 -10   3   0    4.30    0.70
  10   3   0    3.10    0.70
 -10   3   0    3.50    0.90
 -10   3   0    3.70    0.60
 -11  -3   0    9.10    1.00
  11  -3   0    9.10    1.10
 -11  -3   0    9.40    1.10
  11  -3   0    9.20    1.30
  11   3   0    9.30    1.20
 -11   3   0    9.30    1.30
 -11   3   0   10.00    1.10
 -11   3   0    8.90    0.90
 -12  -3   0    6.90    0.80
 -12  -3   0    7.20    0.80
  12  -3   0    7.40    1.10
 -12   3   0    8.20    0.90
 -12   3   0    6.70    1.00
  12   3   0    6.20    0.90
  13  -3   0   12.20    1.20
 -13  -3   0   10.50    1.00
 -13  -3   0   14.10    1.10
  13   3   0   12.60    1.20
 -13   3   0   12.70    1.10
  13   3   0   13.70    1.40
   0  -4   0  120.59    9.60
   0  -4   0  118.09    8.70
   0   4   0  115.99    9.50
   1  -4   0  559.64   40.40
   1  -4   0  576.74   41.80
   1   4   0  540.75   41.00
   1   4   0  546.25   41.00
  -1   4   0  564.24   41.60
   2  -4   0  209.38   18.60
   2  -4   0  213.08   16.50
   2   4   0  269.57   17.60
  -2   4   0  205.48   18.20
   3  -4   0  190.48   15.40
  -3  -4   0  249.88   18.00
   3  -4   0  185.58   18.50
  -3   4   0  198.28   18.10
   3   4   0  227.78   17.20
  -4  -4   0  420.26   33.40
   4  -4   0  443.26   30.70
   4  -4   0  399.06   34.30
  -4   4   0  380.76   33.80
   4   4   0  399.26   32.70
   4   4   0  422.96   30.20
  -5  -4   0  374.06   28.80
   5  -4   0  432.56   36.20
   5  -4   0  466.25   29.40
  -5  -4   0  361.46   34.00
   5   4   0  370.36   29.10
   5   4   0  357.86   28.90
  -5   4   0  401.76   35.30
   5   4   0  347.57   32.90
  -5   4   0  447.76   28.80
   6  -4   0  298.77   21.10
   6  -4   0  262.67   34.00
  -6  -4   0  215.38   33.20
  -6  -4   0  274.67   20.40
   6  -4   0  305.87   20.50
  -6   4   0  290.77   20.40
   6   4   0  241.88   31.30
   6   4   0  267.27   20.90
  -6   4   0  248.08   32.50
   7  -4   0   14.50   32.30
   7  -4   0   18.80    2.50
   7  -4   0   17.40    1.80
  -7  -4   0   21.00    1.70
   7  -4   0   22.30    1.90
   7  -4   0   18.30    1.80
  -7  -4   0   20.50    1.70
  -7   4   0   17.30    1.70
  -7   4   0   19.10    1.60
  -7   4   0   18.20    2.20
   7   4   0   23.70    1.70
  -7   4   0  -17.10   31.30
  -8  -4   0   46.20    3.50
   8  -4   0   46.40    4.70
   8  -4   0   40.90    3.60
  -8  -4   0   49.90    3.50
   8  -4   0   46.60    3.70
  -8   4   0   42.40    3.50
  -8   4   0   45.50    3.50
   8   4   0   45.70    3.50
  -8   4   0   40.30    3.70
   9  -4   0   10.20    1.30
   9  -4   0   11.80    2.70
  -9  -4   0    7.60    1.00
  -9  -4   0    8.40    1.00
   9  -4   0   12.60    1.50
   9   4   0    9.60    1.10
  -9   4   0    9.40    1.40
  -9   4   0   11.00    1.10
  -9   4   0    8.70    1.30
  10  -4   0   39.90    6.90
 -10  -4   0   43.70    3.60
  10  -4   0   51.69    4.20
 -10  -4   0   44.00    3.70
  10  -4   0   46.70    4.10
  10   4   0   48.20    3.90
 -10   4   0   55.19    4.10
 -10   4   0   47.40    4.00
 -10   4   0   45.20    3.60
 -11  -4   0   26.60    2.10
 -11  -4   0   24.90    2.10
  11  -4   0   24.00    2.20
  11  -4   0   21.20    2.10
 -11   4   0   25.10    2.10
  11   4   0   25.60    2.10
 -11   4   0   24.00    2.30
  12  -4   0   14.80    1.40
 -12  -4   0   10.50    1.20
 -12  -4   0   12.80    1.30
  12   4   0   12.20    1.20
 -12   4   0   15.50    1.50
 -12   4   0   14.10    1.20
 -13  -4   0    2.90    0.50
 -13  -4   0    1.90    0.40
  13  -4   0    3.70    0.60
 -13   4   0    2.90    0.40
  13   4   0    3.50    0.70
 -13   4   0    2.70    0.60
   0  -5   0    0.30    1.80
   0  -5   0    1.10    0.40
   0   5   0   -0.50    1.60
   1  -5   0    0.20    0.40
   1  -5   0    0.90    2.40
  -1   5   0    1.10    2.20
   1   5   0    0.30    1.70
   2  -5   0   27.30    2.50
   2  -5   0   34.00    5.80
  -2   5   0   34.30    5.40
   2   5   0   26.60    4.00
   2   5   0   33.10    4.50
   3  -5   0   19.80    2.00
   3  -5   0   23.80    6.40
  -3   5   0   28.10    5.90
   3   5   0   19.50    4.30
   3   5   0   23.60    4.70
   4  -5   0   18.80    2.30
   4  -5   0   22.90    8.10
  -4   5   0   19.20    7.40
   4   5   0   24.30    5.80
  -5  -5   0   86.59   13.80
   5  -5   0   59.79    5.40
   5  -5   0   66.79   13.40
   5  -5   0   66.59    4.80
  -5  -5   0   55.29    4.80
  -5   5   0   75.89   13.80
   5   5   0   68.39   11.10
  -5   5   0   70.19    4.80
   6  -5   0   86.19   22.00
   6  -5   0   84.09    7.00
  -6  -5   0   90.29    6.90
   6  -5   0   91.19    7.00
   6  -5   0   92.29    7.60
  -6   5   0   96.39    6.90
  -6   5   0  103.09    6.90
  -6   5   0  111.39   21.40
   7  -5   0   36.20    3.40
   7  -5   0   39.50    4.10
   7  -5   0   40.80    3.30
  -7  -5   0   43.70    3.30
   7  -5   0   74.49   54.19
   7  -5   0   40.50    3.50
  -7  -5   0   48.50    3.30
  -7   5   0   38.40    3.40
  -7   5   0   47.40    3.30
  -7   5   0   28.70   45.60
   7   5   0   39.90    3.30
  -7   5   0   42.10    3.30
   8  -5   0    1.50    0.70
   8  -5   0    1.60    0.70
  -8  -5   0    2.90    0.50
  -8  -5   0    2.00    0.50
   8  -5   0    1.70    1.30
   8  -5   0    1.30    1.40
  -8   5   0    1.80    0.70
  -8   5   0    2.10    0.70
   8   5   0    2.60    0.70
  -8   5   0    1.80    0.50
   9  -5   0    1.40    0.80
  -9  -5   0    1.40    0.50
   9  -5   0    2.30    0.80
   9  -5   0   -0.80    1.90
  -9  -5   0    1.50    0.50
   9   5   0    1.30    0.60
  -9   5   0    1.50    0.50
  -9   5   0    1.40    0.80
 -10  -5   0   -0.10    0.40
  10  -5   0    6.30    3.60
  10  -5   0    0.60    0.60
  10  -5   0   -0.10    0.80
 -10   5   0   -0.70    0.80
  10   5   0    0.50    0.70
 -10   5   0    0.60    0.40
  11  -5   0    4.50    0.90
  11  -5   0    3.50    0.80
 -11  -5   0    4.80    0.80
 -11   5   0    4.60    0.70
 -11   5   0    4.60    0.90
  11   5   0    3.90    0.70
 -12  -5   0    8.40    0.90
  12  -5   0    7.80    1.20
 -12  -5   0    7.50    0.80
  12   5   0    7.20    0.80
 -12   5   0    8.80    1.00
 -12   5   0    8.00    1.10
  13  -5   0    5.60    0.80
 -13  -5   0    5.00    0.60
 -13  -5   0    6.20    0.60
 -13   5   0    5.80    0.70
 -13   5   0    4.00    0.70
  13   5   0    6.60    0.90
   0  -6   0  118.99   10.20
   0  -6   0  119.39    8.70
   0   6   0  110.29   10.10
   1  -6   0  602.34   44.70
   1  -6   0  609.14   42.70
   1   6   0  553.84   43.40
  -1   6   0  583.24   44.20
   2  -6   0  429.76   31.30
   2  -6   0  381.26   33.80
   2   6   0  452.75   32.40
   2   6   0  444.26   32.30
   3  -6   0   34.30    3.30
   3  -6   0   31.30    8.00
   3   6   0   53.39    7.30
  -3   6   0   28.90    6.50
   4  -6   0  192.08   13.40
   4  -6   0  184.58   20.60
   4  -6   0  194.48   13.00
   4   6   0  133.19   17.00
  -4   6   0  176.98   20.60
   4   6   0  137.29   16.00
  -5  -6   0  206.78   15.40
   5  -6   0  220.58   15.40
   5  -6   0  221.48   16.00
   5  -6   0  212.88   28.00
  -5   6   0  201.58   25.40
   5   6   0  218.48   21.20
   5   6   0  195.58   22.90
   5   6   0  198.78   15.60
   6  -6   0   87.29    6.90
   6  -6   0   91.09    6.20
   6  -6   0   90.89    6.30
   6  -6   0   81.09   26.20
  -6  -6   0   80.89    6.10
   6   6   0   75.99    6.10
   6   6   0   75.69   19.90
  -6   6   0   81.39    6.20
  -6   6   0   81.69    6.10
  -6   6   0   76.39    6.20
  -6   6   0   54.29   21.40
  -7  -6   0   95.89    7.00
   7  -6   0   91.09    7.20
   7  -6   0  102.19    7.20
   7  -6   0   96.09    7.90
   7  -6   0   98.19    7.10
  -7   6   0   89.39    7.00
  -7   6   0   88.29    7.00
  -7   6   0   91.59    7.20
   7   6   0  100.09    7.10
   8  -6   0   35.00    4.20
  -8  -6   0   47.00    3.10
   8  -6   0   40.90    3.40
   8  -6   0   37.60    3.60
   8  -6   0   38.40    3.20
  -8   6   0   36.90    3.10
  -8   6   0   36.70    3.00
  -8   6   0   38.10    3.40
   9  -6   0   31.30    4.60
   9  -6   0   29.90    2.60
   9  -6   0   30.90    2.70
  -9  -6   0   25.60    2.30
  -9  -6   0   28.20    2.40
  -9   6   0   30.60    2.70
  -9   6   0   31.10    2.40
   9   6   0   28.20    2.40
  10  -6   0   23.50    2.20
 -10  -6   0   23.20    2.00
 -10  -6   0   21.00    2.00
  10  -6   0   15.40    4.10
  10  -6   0   24.80    2.30
 -10   6   0   23.50    2.00
 -10   6   0   24.30    2.30
  10   6   0   26.30    2.10
  11  -6   0   53.39    4.20
  11  -6   0   53.09    4.20
 -11  -6   0   52.59    4.10
  11   6   0   54.09    4.10
 -11   6   0   54.09    4.30
 -11   6   0   50.09    4.10
  12  -6   0    0.50    0.60
 -12  -6   0    2.20    0.40
  12  -6   0    0.70    0.50
 -12  -6   0    1.90    0.40
 -12   6   0    1.50    0.60
  12   6   0    2.40    0.70
 -13  -6   0    2.80    0.50
 -13  -6   0    4.20    0.50
  13  -6   0    5.00    0.80
  13   6   0    5.50    0.70
 -13   6   0    3.90    0.70
 -13   6   0    3.60    0.40
   0  -7   0   -0.40    3.20
   0  -7   0    0.50    0.40
   0   7   0   -2.00    2.70
   1  -7   0   10.50    1.20
   1  -7   0   15.20    4.50
   1   7   0    8.50    2.90
  -1   7   0    7.10    3.60
   2  -7   0   95.49   11.10
   2  -7   0   78.39    6.50
  -2   7   0   99.19   10.50
   2   7   0   84.09    8.30
   2   7   0   81.89    8.10
   3  -7   0  127.39   15.50
   3  -7   0  110.49    9.40
   3   7   0  129.59   11.60
   3   7   0  131.99   12.30
  -3   7   0  139.79   14.30
   4  -7   0    5.50    0.80
   4  -7   0    7.60   12.10
   4  -7   0    5.60    1.20
   4   7   0    7.20    5.80
   4   7   0    4.60    1.20
   4   7   0   -3.40    6.70
  -4   7   0    1.70   11.20
   5  -7   0   22.90    2.60
   5  -7   0   23.20    2.00
   5  -7   0   12.60   17.40
   5   7   0   21.90   10.40
   5   7   0   28.70   11.80
  -5   7   0   27.40   14.70
   6  -7   0   23.00    2.10
   6  -7   0   23.10    2.00
   6  -7   0   21.50    2.60
   6  -7   0    0.00   41.10
  -6  -7   0   23.90    1.80
  -6   7   0   20.50    2.00
  -6   7   0    8.50   35.10
  -6   7   0   22.90    1.80
   6   7   0   20.20    1.80
   7  -7   0    3.40    0.90
   7  -7   0    2.90    0.70
  -7  -7   0    5.20    0.70
  -7  -7   0    5.10    0.70
   7  -7   0    3.50    0.80
   7  -7   0    3.10    1.40
  -7   7   0    3.60    0.60
   7   7   0    3.90    0.60
  -7   7   0    3.30    0.80
   8  -7   0    9.80    1.40
   8  -7   0    7.50    2.00
  -8  -7   0   11.70    1.40
   8  -7   0   10.20    1.60
   8  -7   0   10.70    1.50
  -8  -7   0   11.50    1.60
  -8   7   0   10.90    1.50
  -8   7   0   11.90    1.10
   8   7   0   11.50    1.10
   9  -7   0    1.20    0.70
   9  -7   0    0.90    0.80
  -9  -7   0    0.80    0.40
   9  -7   0    1.50    1.90
  -9  -7   0    1.10    0.40
  -9   7   0    1.20    0.50
  -9   7   0    1.10    0.70
   9   7   0    1.30    0.50
  10  -7   0    7.70    5.10
 -10  -7   0   18.40    1.50
  10  -7   0   13.20    1.70
 -10  -7   0   19.60    1.50
 -10   7   0   14.80    1.50
  10   7   0   17.00    1.50
 -10   7   0   11.70    1.70
 -11  -7   0   49.90    3.70
  11  -7   0   49.20    3.90
 -11  -7   0   50.79    3.70
  11  -7   0   43.40    3.80
 -11   7   0   48.40    3.90
 -11   7   0   52.99    3.70
  11   7   0   42.90    3.60
 -12  -7   0    9.90    0.90
 -12  -7   0    9.50    0.90
  12  -7   0    9.10    1.10
  12   7   0   10.40    1.30
 -12   7   0    9.80    0.90
 -12   7   0    7.50    1.10
  13  -7   0    0.60    0.30
 -13  -7   0    0.00    0.30
 -13   7   0    1.10    0.40
   0  -8   0 1920.21  132.39
   0  -8   0 1735.63  130.59
   0   8   0 1767.42  132.09
  -1  -8   0 1714.03  124.29
   1  -8   0 1651.13  127.69
   1  -8   0 1779.82  124.39
   1   8   0 1722.63  125.49
   2  -8   0  448.06   34.80
   2  -8   0  427.56   38.50
   2   8   0  545.75   36.00
   3  -8   0 2720.43  180.88
   3  -8   0 2749.62  186.08
   3  -8   0 2733.43  181.28
   3   8   0 2261.17  182.18
   3   8   0 2329.97  182.38
  -3   8   0 2221.58  184.58
   4  -8   0  203.58   14.80
   4  -8   0  179.58   15.30
   4  -8   0  216.88   26.70
   4   8   0  251.97   21.00
   4   8   0  258.87   24.30
  -4   8   0  168.68   23.00
   5  -8   0  108.09   25.50
   5  -8   0  106.09    8.10
   5  -8   0  110.19    8.00
   5  -8   0  112.59    8.60
   5   8   0   83.99   16.10
  -5   8   0   81.49   20.80
  -5   8   0  105.79    8.00
  -6  -8   0  167.18   11.90
   6  -8   0  158.68   12.00
   6  -8   0  169.68   12.10
   6  -8   0  170.28   11.90
  -6   8   0  162.88   11.90
  -6   8   0  162.48   12.00
   6   8   0  156.88   28.50
   6   8   0  140.89   11.80
   7  -8   0   22.50    2.00
   7  -8   0   22.00    2.90
   7  -8   0   23.20    2.20
   7  -8   0   20.70    2.00
  -7   8   0   21.20    1.80
  -7   8   0   20.20    2.00
   8  -8   0   45.50    3.60
   8  -8   0   42.00    3.60
  -8  -8   0   45.20    3.40
   8  -8   0   47.20    3.80
   8  -8   0   40.10    4.70
  -8   8   0   40.40    3.40
  -8   8   0   44.00    3.60
   8   8   0   44.50    3.40
   9  -8   0   73.09    5.00
   9  -8   0   76.49    6.60
   9  -8   0   61.29    4.70
  -9  -8   0   52.09    4.70
   9  -8   0   69.29    4.90
  -9  -8   0   54.09    4.70
   9   8   0   51.89    4.60
  -9   8   0   66.39    4.90
  -9   8   0   62.79    4.70
  10  -8   0  117.59    9.00
 -10  -8   0  121.39    8.90
  10  -8   0  113.99    9.00
  10  -8   0  128.19   11.60
 -10  -8   0  125.29    8.90
 -10   8   0  105.09    8.80
  10   8   0  129.89    8.80
 -10   8   0  117.89    9.00
  11  -8   0   15.80    1.60
 -11  -8   0   11.20    1.30
 -11  -8   0   14.00    1.30
  11  -8   0   17.00    1.60
 -11   8   0   15.00    1.60
 -11   8   0   12.70    1.30
  11   8   0   16.90    1.70
  12  -8   0    0.90    0.50
 -12  -8   0    1.40    0.40
  12  -8   0    2.00    0.60
 -12  -8   0    1.50    0.30
 -12   8   0    1.70    0.30
  12   8   0    2.60    0.60
 -12   8   0    2.60    0.60
  13  -8   0    2.40    0.40
 -13   8   0    3.10    0.50
   0  -9   0    0.80    0.60
   0  -9   0    4.60    5.00
   0   9   0    1.70    4.20
   1  -9   0  149.59   16.20
  -1  -9   0  119.89   10.00
   1  -9   0  143.39   10.20
   1   9   0  122.79   12.20
  -1   9   0  158.58   14.30
   2  -9   0  137.89   17.30
   2  -9   0  112.09    9.00
   2   9   0  117.69   10.70
   2   9   0  123.59   12.10
  -2   9   0  116.69   14.20
   3  -9   0   71.39    5.30
   3  -9   0   72.49    5.80
   3  -9   0   76.79   15.00
   3   9   0   65.39    8.90
   3   9   0   69.19    9.40
  -3   9   0   64.39   12.10
   4  -9   0   27.90   17.90
   4  -9   0   41.10    4.00
   4  -9   0   46.40    3.50
   4   9   0   61.79    9.60
   4   9   0   51.29    8.50
  -4   9   0   46.60   14.70
   5  -9   0    0.00   27.40
  -5   9   0   13.90   23.00
   5   9   0    2.00   13.40
   6  -9   0   11.70    1.40
   6  -9   0   12.50    1.40
  -6  -9   0    9.70    1.00
   6  -9   0    9.60    1.30
   6  -9   0   11.50    2.00
  -6   9   0   10.50    1.50
   6   9   0    8.00    0.90
  -6   9   0   12.00    1.00
  -7  -9   0   17.00    1.50
   7  -9   0   13.10    1.70
   7  -9   0   14.60    1.70
   7  -9   0   14.00    1.80
  -7  -9   0   18.50    1.40
   7  -9   0   11.90    2.40
  -7   9   0   13.40    1.60
  -7   9   0   15.80    1.40
   7   9   0   16.10    1.40
   8  -9   0    3.60    1.00
   8  -9   0    4.60    0.90
  -8  -9   0    2.60    0.60
   8  -9   0    3.60    0.90
  -8  -9   0    2.80    0.60
   8  -9   0    2.20    1.50
   8   9   0    3.30    0.60
  -8   9   0    4.20    0.60
  -8   9   0    4.30    0.80
   9  -9   0   12.50    3.00
  -9  -9   0   15.00    1.90
   9  -9   0   14.50    1.90
   9  -9   0   13.70    1.60
   9  -9   0   15.90    1.80
  -9  -9   0   17.00    1.50
  -9   9   0   16.50    1.40
  -9   9   0   14.70    1.80
 -10  -9   0   60.99    4.10
  10  -9   0   45.90    4.30
  10  -9   0   48.20    4.30
 -10   9   0   50.09    4.30
 -10   9   0   52.19    4.00
  10   9   0   58.69    4.40
 -11  -9   0   19.90    1.80
 -11  -9   0   21.60    1.80
  11  -9   0   21.00    2.00
  11  -9   0   21.20    2.00
 -11   9   0   21.50    1.70
  11   9   0   21.90    2.00
 -11   9   0   22.60    2.00
 -12  -9   0    2.60    0.40
 -12  -9   0    3.40    0.50
  12  -9   0    2.40    0.60
  12  -9   0    1.90    0.40
  12   9   0    2.40    0.50
 -12   9   0    2.40    0.60
   0 -10   0 1436.16  100.69
   0 -10   0 1446.66  102.99
   0  10   0 1283.87  102.29
   1 -10   0  121.99    9.10
   1 -10   0  122.39   16.10
  -1  10   0  102.49   14.20
   2 -10   0   57.99    4.60
   2 -10   0   64.89    5.00
   2 -10   0   63.29   14.80
  -2  10   0   59.39   11.00
   3 -10   0  183.38   14.20
   3 -10   0  179.08   25.40
   3 -10   0  198.48   13.80
  -3  10   0  164.28   23.30
   4 -10   0   42.50    3.90
   4 -10   0   72.79   23.80
   4 -10   0   42.70    3.20
  -4  10   0   39.30    3.20
  -4  10   0   40.00    3.50
  -4  10   0   10.80   18.50
   5 -10   0   16.90    1.80
   5 -10   0   15.00    2.40
   5 -10   0   17.10    1.70
  -5  10   0   17.30    1.40
  -5  10   0   17.90    1.70
   6 -10   0   48.30    3.80
   6 -10   0   49.80    4.60
   6 -10   0   41.70    3.90
   6 -10   0   50.29    3.90
  -6  10   0   48.70    3.80
  -6  10   0   42.10    4.00
  -6  10   0   48.60    3.60
   7 -10   0  101.99    7.50
   7 -10   0   99.49    8.30
   7 -10   0  101.39    7.50
  -7 -10   0   96.39    7.20
   7 -10   0  100.19    7.30
  -7  10   0   92.79    7.10
  -7  10   0   88.19    7.40
   7  10   0   90.49    7.40
  -7  10   0   96.09    7.30
  -8 -10   0   82.69    5.50
   8 -10   0   61.89    6.60
   8 -10   0   68.49    5.70
  -8 -10   0   80.49    5.50
   8 -10   0   68.09    5.70
   8 -10   0   68.89    5.60
  -8  10   0   65.89    5.40
   8  10   0   81.89    5.70
  -8  10   0   66.09    5.60
   9 -10   0   -2.00    2.20
  -9 -10   0   -0.20    0.40
   9 -10   0    1.10    0.80
   9 -10   0   -0.40    0.70
  -9 -10   0    0.70    0.40
   9 -10   0    0.60    0.70
  -9  10   0    0.20    0.70
  -9  10   0    0.40    0.40
   9  10   0    1.40    0.70
  10 -10   0   13.10    1.50
  10 -10   0   10.90    1.60
 -10  10   0   11.00    1.50
  10  10   0   14.30    1.60
 -10  10   0   14.40    1.20
 -11 -10   0    8.50    0.90
 -11 -10   0   10.50    1.00
  11 -10   0    9.30    1.20
  11 -10   0    8.80    1.20
 -11  10   0    8.70    0.80
  11  10   0    9.80    1.20
 -11  10   0   10.50    1.30
  12 -10   0   12.30    1.20
 -12 -10   0   13.20    1.20
 -12 -10   0   13.00    1.10
 -12  10   0   12.40    1.20
   0 -11   0    0.40    0.60
   1 -11   0    4.10   10.90
   1  11   0    6.00    5.40
  -1  11   0    4.90    8.60
   1  11   0    7.60    6.10
   2 -11   0   49.60   16.30
   2 -11   0   51.29    4.20
   2 -11   0   46.60    3.70
  -2  11   0   53.19   13.20
   3 -11   0    4.90    0.70
   3 -11   0    4.00    1.10
  -3  11   0    5.60    1.00
  -3  11   0    0.00   21.00
  -3  11   0    4.80    0.70
   4 -11   0   10.60    1.20
   4 -11   0    9.80    1.30
   4 -11   0    8.90    1.60
  -4  11   0    9.50    1.60
  -4  11   0   10.70    1.20
   5 -11   0   22.40    2.80
   5 -11   0   25.60    2.10
  -5 -11   0   21.90    1.90
   5 -11   0   23.00    2.20
   5  11   0   22.30    2.30
  -5  11   0   21.80    2.50
  -5  11   0   25.90    2.10
  -5  11   0   21.50    1.80
   6 -11   0    3.40    1.10
   6 -11   0    3.50    0.90
   6 -11   0    3.50    1.30
  -6 -11   0    6.10    0.80
  -6  11   0    4.00    0.60
   6  11   0    5.20    0.90
  -6  11   0    3.80    0.80
  -6  11   0    1.60    1.20
   7 -11   0    4.10    1.00
   7 -11   0    4.90    1.10
   7 -11   0    4.30    1.50
   7 -11   0    3.20    0.90
   7  11   0    4.60    0.90
  -7  11   0    3.90    0.60
  -7  11   0    2.10    1.20
  -7  11   0    5.30    1.00
   8 -11   0    2.20    0.80
   8 -11   0    2.80    0.90
  -8 -11   0    2.20    0.50
   8 -11   0    2.40    0.80
   8 -11   0   -0.60    1.70
  -8 -11   0    1.00    0.50
   8  11   0    1.20    0.70
  -8  11   0    2.20    0.50
  -8  11   0    2.70    0.80
  -9 -11   0   15.80    1.30
   9 -11   0   12.80    1.70
   9 -11   0   11.60    3.20
   9 -11   0   11.50    1.70
  -9 -11   0   14.00    1.30
   9  11   0   16.50    1.60
  -9  11   0   11.40    1.60
  -9  11   0   14.10    1.20
  10 -11   0    6.00    1.20
 -10 -11   0    8.00    0.90
  10 -11   0    7.30    1.20
 -10 -11   0    8.90    0.90
 -10  11   0    6.40    1.00
  10  11   0    9.80    1.30
 -11 -11   0    0.70    0.40
  11 -11   0    1.10    0.60
 -11 -11   0    0.40    0.30
  11 -11   0    0.40    0.50
 -11  11   0   -0.20    0.50
  11  11   0   -0.70    0.50
 -12 -11   0    1.40    0.30
  12 -11   0    1.10    0.40
  12 -11   0    0.20    0.40
 -12  11   0    1.20    0.40
   0 -12   0  466.05   33.20
   0 -12   0  461.35   38.60
   0 -12   0  500.55   33.50
   0  12   0  444.26   33.30
   0  12   0  394.76   36.90
   1 -12   0   61.99    5.00
   1 -12   0   65.29    5.40
  -1 -12   0   78.19    5.40
   1  12   0   65.79    5.20
  -1  12   0   62.69    5.20
   2 -12   0  105.79    7.70
  -2 -12   0   91.29    7.90
   2 -12   0  114.29    8.30
   2 -12   0  105.29   23.00
  -2  12   0  107.69    8.20
  -2  12   0  112.79    7.70
   2  12   0   95.39    7.90
  -2  12   0   84.49   18.60
   3 -12   0   23.50    2.80
   3 -12   0   26.70    2.20
   3 -12   0   26.50    2.40
  -3  12   0   29.30    2.50
  -3  12   0   25.30    2.20
   4 -12   0   83.79    6.40
   4 -12   0   85.09    6.50
   4 -12   0   78.59    7.30
  -4  12   0   86.59    6.40
  -4  12   0   85.19    6.60
   5 -12   0   61.09    4.90
   5 -12   0   64.49    5.70
   5 -12   0   65.09    5.10
  -5  12   0   63.89    4.90
  -5  12   0   63.29    5.20
   6 -12   0   39.80    4.30
  -6 -12   0   38.50    3.10
   6 -12   0   45.00    3.50
   6 -12   0   41.10    3.40
   6  12   0   32.40    3.40
  -6  12   0   42.40    3.30
  -6  12   0   42.20    3.70
  -7 -12   0   64.49    5.20
   7 -12   0   70.59    5.50
   7 -12   0   72.69    5.40
   7 -12   0   75.29    6.50
   7 -12   0   78.49    5.60
  -7  12   0   69.89    5.60
  -7  12   0   74.39    5.40
   7  12   0   60.19    5.40
  -7  12   0   59.89    5.10
   8 -12   0   12.20    2.90
   8 -12   0   18.20    2.00
  -8 -12   0   21.30    1.70
   8 -12   0   18.50    2.00
  -8  12   0   15.80    2.50
   9 -12   0   14.70    1.60
   9 -12   0   14.90    1.70
  -9 -12   0    9.20    1.40
  -9 -12   0   11.50    1.20
   9 -12   0   12.70    1.50
  -9  12   0   15.40    1.50
   9  12   0   12.70    1.50
 -10 -12   0   10.70    1.10
  10 -12   0   12.90    1.40
 -10 -12   0   12.00    1.10
  10 -12   0   11.90    1.50
 -10  12   0   13.60    1.40
  11 -12   0   11.60    1.30
  11 -12   0   12.40    1.30
 -11  12   0   12.60    1.30
 -12  12   0    0.70    0.30
   0 -13   0    0.60    0.50
   0 -13   0   -0.40    0.70
   0  13   0   -3.90   16.40
   0  13   0   -0.20    0.70
   1 -13   0   -0.70   20.30
  -1 -13   0    6.50    1.10
   1 -13   0    5.20    0.70
   1 -13   0    5.10    1.20
   1  13   0    6.40    1.10
  -1  13   0    5.50    1.10
  -1  13   0    4.70    0.70
  -1  13   0    0.50   16.30
   2 -13   0   19.40    2.20
   2 -13   0   14.40    1.40
  -2  13   0   13.00    1.90
  -2  13   0   13.40    1.40
   2  13   0   13.30    1.80
   3 -13   0    8.90    1.20
   3 -13   0    7.30    1.20
   3  13   0    7.90    1.50
  -3  13   0    8.70    1.00
  -3  13   0    9.10    1.60
   4 -13   0   17.80    1.80
   4 -13   0   19.50    2.50
   4 -13   0   17.10    1.80
  -4  13   0   13.70    2.20
  -4  13   0   18.80    1.70
   5 -13   0   48.70    4.30
   5 -13   0   40.50    3.60
   5 -13   0   45.60    4.50
  -5  13   0   40.50    3.90
  -5  13   0   44.30    3.50
   6 -13   0  137.29   10.90
   6 -13   0  132.79   10.10
  -6 -13   0  135.89   10.20
  -6  13   0  125.19   10.10
  -6  13   0  134.19   10.00
  -7 -13   0   46.10    3.50
   7 -13   0   45.90    3.80
   7 -13   0   43.10    3.80
   7 -13   0   47.80    4.90
  -7  13   0   42.40    4.00
  -7  13   0   45.20    3.70
  -8 -13   0    6.20    0.80
   8 -13   0    6.00    1.10
   8 -13   0    5.30    1.00
   8 -13   0    3.30    1.00
   8  13   0    5.00    1.20
  -8  13   0    5.40    1.00
  -9 -13   0    2.40    0.50
   9 -13   0    1.60    0.80
   9 -13   0    1.40    0.70
   9 -13   0    1.00    0.80
  -9  13   0    1.90    0.70
  10 -13   0    5.90    1.20
 -10 -13   0    7.60    0.80
  10 -13   0    7.50    1.00
 -10  13   0    7.20    1.20
  11 -13   0    0.70    0.50
  11 -13   0    0.00    0.50
 -11  13   0    1.00    0.50
   0 -14   0  323.87   23.90
   0 -14   0  319.17   23.50
   0  14   0  323.87   23.70
  -1 -14   0   39.90    3.60
  -1 -14   0   44.70    4.00
   1 -14   0   49.80    3.70
  -1  14   0   51.49    4.00
  -1  14   0   49.99    3.60
   1  14   0   44.40    3.90
   2 -14   0   60.09    4.70
   2 -14   0   61.19    5.30
   2  14   0   58.39    4.90
  -2  14   0   62.79    5.00
  -2  14   0   61.59    4.60
   3 -14   0  218.88   15.90
   3 -14   0  214.58   15.80
   3 -14   0  224.48   16.50
  -3  14   0  218.68   15.80
  -3  14   0  225.98   16.10
   3  14   0  188.68   15.90
   4 -14   0  299.77   21.90
   4 -14   0  293.07   22.70
   4 -14   0  293.47   22.50
  -4 -14   0  320.47   21.80
  -4  14   0  297.27   22.10
   4  14   0  298.97   22.00
  -4  14   0  293.07   21.90
   5 -14   0   90.39    7.70
   5 -14   0   89.39    6.90
   5 -14   0   88.99    6.80
  -5  14   0   94.29    6.80
  -5  14   0   82.09    7.10
   6 -14   0  157.98   12.10
   6 -14   0  161.48   12.00
   6 -14   0  160.48   13.00
  -6  14   0  162.28   12.00
  -6  14   0  160.28   12.20
   7 -14   0   39.30    3.60
   7 -14   0   35.60    4.80
   7 -14   0   41.40    3.50
  -7 -14   0   44.40    3.20
  -7  14   0   42.40    3.80
  -7  14   0   39.00    3.50
  -8 -14   0   18.40    1.50
   8 -14   0   14.80    1.90
  -8  14   0   14.20    1.70
  -8  14   0   18.20    2.00
   9 -14   0   16.70    1.80
   9 -14   0   15.90    2.20
   9 -14   0   17.00    1.60
  -9  14   0   18.50    1.70
  10 -14   0    4.40    0.80
  10 -14   0    2.50    0.90
 -10  14   0    6.90    0.90
  11 -14   0    6.00    0.80
   0 -15   0   -1.20    1.00
   0  15   0    1.10    0.90
   1 -15   0   26.70    2.30
   1 -15   0   31.70    3.00
  -1  15   0   26.30    2.10
   1  15   0   22.70    2.60
   2 -15   0    9.20    1.80
   2 -15   0    9.90    1.40
   2 -15   0   12.90    1.50
  -2  15   0   10.80    1.20
  -2  15   0   10.90    1.90
   2  15   0   12.70    2.20
   3 -15   0    2.90    0.90
   3 -15   0    1.90    0.80
   3 -15   0    3.70    1.40
   3  15   0    0.90    1.20
  -3  15   0    3.10    0.60
  -3  15   0    2.50    1.20
   4 -15   0   16.20    1.70
  -4 -15   0   13.30    1.50
   4 -15   0   11.30    2.20
   4 -15   0   17.10    1.80
  -4  15   0   16.40    1.60
  -4  15   0   19.10    2.40
   4  15   0   12.30    1.80
   5 -15   0   14.70    1.80
   5 -15   0   13.70    1.70
  -5  15   0   15.70    2.40
  -5  15   0   13.30    1.50
  -6 -15   0   42.80    3.60
   6 -15   0   46.90    3.80
   6 -15   0   46.50    3.90
   6 -15   0   42.20    5.00
  -6  15   0   48.50    3.70
  -6  15   0   46.00    4.40
   7 -15   0   18.60    3.10
   7 -15   0   14.50    1.80
   7 -15   0   13.70    1.80
  -7  15   0   14.30    2.20
  -7  15   0   15.80    1.60
   8 -15   0    6.90    1.10
  -8 -15   0    8.40    0.90
   8 -15   0    7.20    1.30
  -8  15   0    7.70    1.20
  -9 -15   0    1.10    0.40
   9 -15   0    1.70    1.10
   9 -15   0    1.50    0.60
  -9  15   0    1.50    0.70
 -10 -15   0    3.90    0.50
  10 -15   0    3.60    0.70
 -10  15   0    4.20    0.60
   0 -16   0  630.84   44.30
   0 -16   0  608.14   44.80
   0  16   0  592.84   44.50
   1 -16   0   18.40    2.70
   1 -16   0   18.70    1.90
   2 -16   0  288.87   20.50
   2 -16   0  287.67   20.70
   2 -16   0  286.57   21.20
  -2  16   0  257.47   20.40
  -3 -16   0   69.19    5.30
   3 -16   0   68.69    5.40
   3 -16   0   67.79    6.20
   3 -16   0   67.29    5.50
   3  16   0   70.79    5.60
  -3  16   0   71.79    5.70
  -3  16   0   67.89    5.20
   4 -16   0   20.90    2.20
   4 -16   0   22.90    2.20
  -4 -16   0   20.50    1.90
   4 -16   0   19.00    3.30
   4  16   0   19.00    2.50
  -4  16   0   25.80    2.70
  -4  16   0   23.10    2.00
  -5 -16   0    1.30    0.50
   5 -16   0    1.80    1.80
   5 -16   0    2.70    0.90
   5 -16   0    3.70    1.20
  -5  16   0    2.80    1.00
  -5  16   0    5.30    2.00
   6 -16   0    7.70    1.20
  -6 -16   0    9.90    1.10
   6 -16   0    8.50    1.30
  -6  16   0    8.30    1.20
  -6  16   0    8.20    1.60
  -7 -16   0    3.50    0.60
   7 -16   0    3.90    1.00
   7 -16   0    3.50    0.90
  -7  16   0    3.80    1.20
  -7  16   0    3.50    0.70
   8 -16   0   10.10    1.40
  -8 -16   0    9.60    0.90
   8 -16   0    9.90    1.30
  -8  16   0    9.50    1.20
   9 -16   0    7.20    1.10
  -9 -16   0    8.40    0.80
  -9  16   0    8.00    1.00
  10 -16   0    2.30    0.60
 -10  16   0    3.20    0.60
   0 -17   0    0.20    1.50
   0 -17   0    0.20    0.60
   0  17   0    0.10    1.00
   1 -17   0   16.90    3.00
   1 -17   0   15.80    1.80
  -1 -17   0   18.00    1.70
   1  17   0   17.60    2.30
  -1  17   0   19.40    2.40
   2 -17   0   12.00    2.20
   2 -17   0    8.50    1.50
   2 -17   0   10.20    1.50
  -2 -17   0   12.10    1.30
   2  17   0   14.60    2.10
  -2  17   0   13.60    2.10
   3 -17   0    3.90    0.90
  -3 -17   0    3.70    0.70
   3 -17   0    5.20    1.00
   3 -17   0    3.70    1.90
   3  17   0    5.70    1.30
  -3  17   0    6.80    1.50
  -3  17   0    5.70    0.80
   4 -17   0   18.10    2.00
   4 -17   0   25.70    3.50
   4 -17   0   15.20    2.40
  -4 -17   0   15.80    1.70
  -4  17   0   19.90    2.60
  -4  17   0   20.70    1.70
   5 -17   0   13.40    1.80
  -5 -17   0   15.70    1.50
   5 -17   0   14.40    1.80
  -5  17   0   15.80    1.50
  -5  17   0   16.00    2.40
   6 -17   0    6.10    1.10
   6 -17   0    7.40    1.30
  -6 -17   0    6.20    0.90
  -6  17   0    6.40    1.40
  -6  17   0    6.80    1.00
  -7 -17   0    3.10    0.50
   7 -17   0    1.90    0.80
   7 -17   0    1.80    0.80
  -7  17   0    2.40    0.60
   8 -17   0    1.90    0.80
  -8 -17   0    1.80    0.40
   8 -17   0    2.70    0.70
  -8  17   0    3.20    0.60
  -9 -17   0   16.20    1.30
   9 -17   0   13.30    1.50
  -9  17   0   16.50    1.40
   0 -18   0  187.08   13.90
   0  18   0  188.38   14.10
   1 -18   0   20.00    2.00
   1 -18   0   15.00    2.80
  -1 -18   0   20.10    2.00
   1  18   0   25.40    2.70
  -1  18   0   24.20    2.70
  -2 -18   0   68.89    5.50
   2 -18   0   64.79    6.60
   2 -18   0   71.19    5.60
  -2  18   0   75.49    6.50
   2  18   0   79.89    6.10
   3 -18   0   13.10    2.70
   3 -18   0   14.90    1.70
   3 -18   0   16.70    1.70
   3  18   0   11.10    2.20
   4 -18   0    2.30    2.50
   4 -18   0    4.20    1.00
   4 -18   0    5.20    1.10
  -4  18   0    6.60    1.50
  -4  18   0    3.80    0.60
   5 -18   0    2.00    0.80
   5 -18   0    2.00    1.00
  -5  18   0    2.30    1.20
  -5  18   0    2.70    0.60
   6 -18   0   15.80    1.90
   6 -18   0   17.30    1.90
  -6 -18   0   22.20    1.60
  -6  18   0   19.20    2.40
  -6  18   0   17.60    1.70
   7 -18   0    2.70    0.80
   7 -18   0    1.80    0.80
  -7 -18   0    3.90    0.50
  -7  18   0    5.00    1.10
  -7  18   0    2.70    0.60
  -8 -18   0    8.70    1.20
   8 -18   0   11.30    1.30
   8 -18   0   11.20    1.20
  -8  18   0   13.70    1.10
   9 -18   0   12.00    1.20
   0 -19   0    0.90    0.60
   0  19   0    0.70    1.10
   1 -19   0    0.30    0.70
   1  19   0    1.90    1.10
  -1  19   0    2.20    1.20
   2 -19   0    1.80    3.00
  -2 -19   0    3.30    0.90
   2 -19   0    5.00    0.90
   2 -19   0    3.70    0.90
   2  19   0    5.00    1.30
  -2  19   0    6.80    1.40
   3 -19   0    0.20    0.70
   3 -19   0    0.20    0.70
  -3 -19   0    0.80    0.60
  -3  19   0    1.90    1.30
   3  19   0    0.40    1.10
   4 -19   0    5.20    1.00
  -4 -19   0    4.20    0.80
   4 -19   0    6.90    1.10
  -4  19   0    7.20    1.50
  -5 -19   0    6.00    0.90
   5 -19   0    6.40    1.10
   5 -19   0    6.30    1.00
  -5  19   0    6.70    1.40
   6 -19   0    3.40    0.80
  -6 -19   0    2.70    0.50
   6 -19   0    3.30    0.80
  -6  19   0    3.60    1.10
   7 -19   0    3.50    0.70
  -7 -19   0    3.00    0.60
   7 -19   0    3.00    0.80
   0 -20   0   12.40    1.40
   0  20   0   13.40    2.30
   1 -20   0    6.60    1.00
  -1 -20   0    7.60    1.20
  -1  20   0    6.20    1.40
   1  20   0    7.10    1.50
  -2 -20   0   13.30    1.40
   2 -20   0    9.30    1.40
  -2  20   0   13.50    2.20
   2  20   0   14.20    2.20
  -3 -20   0   10.90    1.20
   3  20   0   11.00    1.90
   4 -20   0    5.40    1.00
   4 -20   0    6.10    1.00
  -4  20   0    5.90    1.40
   5 -20   0    5.30    0.90
  -5 -20   0    7.20    0.90
   5 -20   0    5.10    0.90
  -5  20   0    5.80    1.50
   6 -20   0    7.60    1.10
   6 -20   0    8.00    1.20
  -6  20   0    7.50    1.20
   7 -20   0    1.10    0.50
   7 -20   0    0.90    0.50
   8 -20   0    4.70    0.60
   0 -21   0   -0.80    0.60
   0  21   0    0.80    1.10
  -1 -21   0    5.70    0.80
   1 -21   0    5.00    0.90
   1  21   0    6.00    1.30
  -1  21   0    5.00    1.30
  -2 -21   0   -0.90    0.50
   2 -21   0    0.10    0.70
  -2  21   0    1.70    1.10
   3 -21   0    1.50    0.60
   3 -21   0   -0.10    0.60
  -3 -21   0    1.00    0.60
  -3  21   0    0.90    1.10
   3  21   0    0.30    0.90
   4 -21   0    5.10    0.90
   4 -21   0    7.60    1.00
  -4  21   0    6.10    1.30
   5 -21   0    4.20    0.90
   5 -21   0    3.70    0.70
  -5  21   0    3.00    1.00
   6 -21   0    4.30    0.70
   6 -21   0    3.50    0.60
  -6  21   0    4.30    0.90
   7 -21   0    2.40    0.50
   0 -22   0   30.60    2.50
   0  22   0   27.80    2.90
  -1 -22   0    1.90    0.60
   1 -22   0    2.10    1.00
   1  22   0    2.90    1.10
  -1  22   0    3.20    1.30
  -2 -22   0    2.80    0.60
   2 -22   0    1.80    0.80
  -2  22   0    2.40    1.10
   2  22   0    4.40    1.00
  -3 -22   0   27.50    2.60
   3 -22   0   37.30    2.80
   3  22   0   32.70    3.00
  -3  22   0   37.40    3.20
   4 -22   0    6.80    1.00
   4 -22   0    5.40    1.00
  -4  22   0    7.40    1.20
   5 -22   0   11.40    1.20
  -5  22   0   13.50    2.00
   0 -23   0   -0.70    0.40
   0  23   0    0.10    0.90
   1 -23   0    1.60    0.50
  -1 -23   0    2.20    0.60
   1  23   0    2.90    1.00
  -1  23   0    2.20    1.00
   2 -23   0   12.30    1.30
   2  23   0   15.00    1.50
  -2  23   0   12.60    1.90
   3 -23   0    0.80    0.50
  -3  23   0   -0.30    0.80
   4 -23   0    6.20    0.80
  -4  23   0    5.60    1.10
   0  24   0    3.40    0.80
  -1  24   0   16.60    1.80
  -2  24   0    4.60    0.90
  -3  24   0   42.30    3.40
 -13   0   1    0.50    0.30
  13   0  -1    0.30    0.40
  12   0  -1    2.00    0.60
 -12   0   1    2.80    0.50
 -12   0   1    2.00    0.40
 -12   0   1    1.80    1.10
 -11   0   1  137.99    9.40
  11   0  -1  124.29    9.50
 -11   0   1  113.19    9.50
 -11   0   1  129.19    9.30
  10   0  -1   71.59    5.80
  10   0  -1   72.29    5.90
 -10   0   1   83.59    5.80
 -10   0   1   74.89    5.90
 -10   0   1   78.99    5.80
   9   0  -1   11.10    2.80
   9   0  -1   13.40    1.50
  -9   0   1   11.80    1.50
  -9   0   1   13.00    1.30
   9   0  -1   11.10    1.40
  -9   0   1   10.50    1.50
   8   0  -1    0.20    0.50
   8   0  -1    0.00    1.30
  -8   0   1    0.40    0.30
  -8   0   1    0.80    0.70
  -8   0   1    0.60    0.40
   8   0  -1    0.20    0.40
  -7   0   1   15.10    1.30
   7   0  -1   13.70    2.30
   7   0  -1   15.10   20.60
   7   0  -1   12.40    1.80
   7   0  -1   13.20    1.40
  -7   0   1   15.70   22.60
   7   0  -1   13.50    1.30
   6   0  -1   -3.50   10.80
  -6   0   1    0.30    0.30
   6   0  -1    0.30    0.70
  -6   0   1   13.00   11.80
   6   0  -1   -0.60    0.80
   5   0  -1    1.10    1.00
   5   0  -1   -5.00    6.00
  -5   0   1  -10.10    6.40
   4   0  -1   49.99    7.90
   4   0  -1   41.60    3.60
  -4   0   1   54.39    8.20
   3   0  -1   34.80    3.10
   3   0  -1   48.40    5.70
  -3   0   1   47.40    6.10
  -2   0   1   20.70    3.50
   2   0  -1   18.10    3.30
  -1   0   1    6.50    1.50
   1   0  -1    5.00    0.60
   1   0  -1    7.10    1.70
   0   0   1   34.10    2.50
   0   0  -1   29.90    2.60
   0   0   1   34.90    3.20
   0   0  -1   41.90    3.30
   1   0   1  103.29    7.50
   1   0   1  115.19    8.50
  -1   0  -1   92.19    7.50
   2   0   1  235.48   17.60
   2   0   1  186.78   16.00
  -2   0  -1  249.08   17.60
   3   0   1    2.20    3.30
  -3   0  -1   -1.50    3.00
   3   0   1    0.10    0.40
  -4   0  -1   26.10    6.10
   4   0   1   22.50    2.20
   4   0   1   25.40    6.20
   5   0   1    9.00    8.10
  -5   0  -1   10.10    1.00
  -5   0  -1   15.20    8.80
   5   0   1    8.30    1.40
  -6   0  -1   35.30    2.70
  -6   0  -1   28.70   18.30
  -7   0  -1    7.10    0.80
   7   0   1    6.00    1.40
  -7   0  -1    5.40    0.70
   7   0   1    5.10    0.90
   7   0   1    5.90    0.90
  -8   0  -1    8.80    1.00
   8   0   1    6.70    2.30
   8   0   1    8.60    1.10
   8   0   1    7.80    1.10
   9   0   1   13.10    1.60
   9   0   1   16.40    1.70
  -9   0  -1   16.80    1.50
  -9   0  -1   17.00    1.50
 -10   0  -1    8.60    1.10
 -10   0  -1    7.90    1.00
  10   0   1    7.20    1.30
 -11   0  -1   12.80    1.50
 -11   0  -1   12.70    1.20
  11   0   1   11.60    1.40
 -12   0  -1    4.70    0.60
 -12   0  -1    5.30    0.70
  12   0   1    3.90    0.70
 -13   0  -1   14.90    1.20
  13   0   1   13.80    1.20
 -13  -1   1    2.60    0.50
  13  -1  -1    2.60    0.60
 -13   1   1    3.50    0.50
  13   1  -1    3.10    0.50
 -12  -1   1    7.70    0.90
  12  -1  -1    8.10    1.10
 -12  -1   1    7.00    0.80
 -12   1   1    8.60    0.90
 -12   1   1    6.80    0.80
  12   1  -1    7.60    1.10
 -12   1   1    7.70    1.10
  11  -1  -1   61.79    4.50
 -11  -1   1   52.49    4.20
  11  -1  -1   57.89    4.30
 -11  -1   1   53.29    4.30
 -11   1   1   50.99    4.30
 -11   1   1   59.79    4.50
 -11   1   1   53.39    4.20
  11   1  -1   57.19    4.40
 -10  -1   1   19.00    1.90
  10  -1  -1   18.80    1.90
 -10  -1   1   15.90    1.70
  10  -1  -1   21.70    1.90
 -10   1   1   17.30    1.70
  10   1  -1   17.40    1.70
 -10   1   1   18.30    1.60
  10   1  -1   20.70    1.90
 -10   1   1   20.40    1.90
   9  -1  -1    5.70    0.90
   9  -1  -1    6.60    1.00
   9  -1  -1    6.00    2.10
  -9  -1   1    4.50    0.70
  -9   1   1    5.70    0.80
  -9   1   1    7.80    1.10
   9   1  -1   -1.20    3.10
   9   1  -1    3.30    0.90
   9   1  -1    4.10    0.90
   8  -1  -1   37.20    4.20
  -8  -1   1   41.40    3.10
   8  -1  -1   41.40    3.30
   8  -1  -1   40.60    3.20
  -8  -1   1   35.00    3.30
  -8  -1   1   38.50    3.10
   8   1  -1   44.10    3.20
   8   1  -1   42.30    3.20
  -8   1   1   37.30    3.10
  -8   1   1   37.40    3.10
  -8   1   1   40.00    3.30
   8   1  -1   42.90    4.50
   7  -1  -1   18.40    1.80
   7  -1  -1   -1.50   21.90
   7  -1  -1   16.00    1.70
   7  -1  -1   19.30    2.50
  -7  -1   1   52.69   31.70
   7  -1  -1   18.40    2.10
   7  -1  -1   19.30    1.70
  -7  -1   1   21.20    1.60
   7   1  -1   22.30    2.60
  -7   1   1   18.10    1.60
  -7   1   1   16.20    1.60
   7   1  -1   21.90    1.70
   7   1  -1   20.10    2.20
  -7   1   1   55.19   26.90
   6  -1  -1    6.60    1.50
   6  -1  -1   12.30   11.60
   6  -1  -1    6.70    1.10
   6  -1  -1    4.80    0.70
  -6  -1   1    4.90    0.70
  -6  -1   1    2.70   12.50
  -6   1   1    4.70    0.60
   6   1  -1    5.80   10.50
   6   1  -1    5.20    1.40
   6   1  -1    6.30    1.10
  -6   1   1   16.60   13.00
   5  -1  -1  223.28   15.40
  -5  -1   1  191.48   14.90
   5  -1  -1  218.58   20.50
  -5  -1   1  213.58   22.00
   5   1  -1  194.38   15.10
   5   1  -1  207.18   15.40
  -5   1   1  208.08   14.90
   5   1  -1  190.18   20.00
  -5   1   1  204.08   20.90
   4  -1  -1  535.45   39.70
   4  -1  -1  555.34   42.70
  -4  -1   1  519.45   42.40
   4   1  -1  538.55   39.60
  -4   1   1  558.04   42.50
   4   1  -1  560.04   42.40
   3  -1  -1 2672.43  192.88
   3  -1  -1 2777.82  194.78
  -3  -1   1 2512.85  194.58
   3   1  -1 2787.62  194.68
  -3   1   1 2578.64  194.58
   3   1  -1 2676.33  192.88
   2  -1  -1  462.55   34.60
   2  -1  -1  456.45   35.80
  -2  -1   1  515.35   36.20
   2   1  -1  446.76   34.60
   2   1  -1  510.95   36.00
  -2   1   1  475.45   35.90
   1  -1  -1  788.22   57.19
   1  -1  -1  762.32   56.49
   1   1  -1  804.22   57.39
   1   1  -1  783.32   56.49
   1   1  -1  779.72   57.39
  -1   1   1  771.02   57.29
   0  -1   1  103.99    8.70
   0  -1  -1  118.99    7.90
   0  -1  -1  131.09    8.40
   0  -1   1  100.99    7.90
   0   1  -1   92.29    8.60
   0   1   1  109.19    8.30
   0   1  -1  101.49    8.00
  -1  -1  -1 1523.55  107.59
   1  -1   1 1476.05  108.69
   1  -1   1 1499.05  107.69
   1   1   1 1366.06  108.19
  -1   1  -1 1552.74  108.69
  -1   1  -1 1518.05  107.69
   1   1   1 1488.85  107.59
   2  -1   1   56.89    4.60
   2  -1   1   56.19    6.50
  -2  -1  -1   76.59    6.30
  -2   1  -1   59.69    7.90
   2   1   1   58.29    4.50
   2   1   1   56.89    6.00
   3  -1   1   87.89    9.40
  -3  -1  -1   86.69    8.70
   3  -1   1   88.99    6.40
  -3   1  -1   93.69    9.30
   3   1   1   75.49    6.30
   3   1   1   75.09    8.80
   4  -1   1   83.99   11.40
   4  -1   1   80.79    6.70
  -4  -1  -1  102.49   11.50
   4   1   1   84.09   11.40
  -4   1  -1   95.19   11.40
   4   1   1   86.89    6.60
  -5  -1  -1   70.79   12.50
   5  -1   1   78.79    6.50
   5  -1   1   81.39   13.30
  -5  -1  -1   80.79    6.00
  -5   1  -1   85.49   13.40
  -5   1  -1   73.79    6.00
   5   1   1   91.79   13.80
   5   1   1   91.29    6.50
  -6  -1  -1   93.99    7.20
   6  -1   1  104.19    7.90
  -6  -1  -1   90.39   18.10
   6  -1   1   71.69   18.20
  -6   1  -1   95.89    7.20
  -6   1  -1   97.29   18.00
   6   1   1   59.59   16.40
   6   1   1  107.39    7.90
   7  -1   1    3.50    0.70
  -7  -1  -1    4.90    0.70
   7  -1   1    1.90    1.20
   7  -1   1    3.70    0.70
  -7  -1  -1    4.60    0.60
  -7   1  -1    2.90    0.60
   7   1   1    4.60    1.60
   7   1   1    5.30    0.80
   8  -1   1   34.90    2.70
  -8  -1  -1   31.20    2.60
   8  -1   1   34.60    2.70
  -8  -1  -1   30.80    2.60
   8  -1   1   33.40    4.00
  -8   1  -1   30.90    2.80
   8   1   1   31.90    2.70
  -8   1  -1   31.00    2.50
   8   1   1   34.20    2.70
  -8   1  -1   30.40    2.60
   9  -1   1    8.40    1.20
   9  -1   1    7.40    1.10
  -9  -1  -1    6.10    0.90
  -9   1  -1    6.90    0.90
  -9   1  -1    7.20    1.00
  -9   1  -1    9.30    1.30
   9   1   1    6.60    1.00
 -10  -1  -1   13.40    1.40
 -10  -1  -1   13.60    1.50
  10  -1   1   17.40    1.80
 -10   1  -1   16.00    1.40
 -10   1  -1   16.20    1.60
  10   1   1   14.80    1.70
 -11  -1  -1   45.10    3.40
  11  -1   1   42.10    3.50
 -11   1  -1   41.10    3.30
 -11   1  -1   41.90    3.40
  11   1   1   44.10    3.50
 -12  -1  -1    9.80    1.00
  12  -1   1   13.10    1.20
 -12   1  -1   13.20    1.10
 -12   1  -1   10.10    1.00
  12   1   1   10.30    1.50
  13  -1   1    4.70    0.60
 -13  -1  -1    3.60    0.50
  13   1   1    4.30    0.60
 -13   1  -1    4.30    0.60
  13   1   1    5.30    1.00
 -13  -2   1    1.60    0.40
  13  -2  -1    1.20    0.50
 -13   2   1    1.10    0.40
  13   2  -1    1.80    0.40
 -13   2   1   -0.60    0.60
 -12  -2   1    9.90    1.10
 -12  -2   1   10.30    1.00
  12  -2  -1   11.20    1.30
 -12   2   1   11.90    1.30
 -12   2   1   12.00    1.10
  12   2  -1   10.50    1.20
  11  -2  -1    9.60    1.20
 -11  -2   1   11.00    1.10
  11  -2  -1    9.70    1.40
 -11  -2   1   11.50    1.20
 -11   2   1   11.40    1.40
 -11   2   1   12.40    1.20
  11   2  -1   10.60    1.30
 -11   2   1    9.80    1.10
 -10  -2   1   37.30    2.90
  10  -2  -1   34.60    3.00
  10  -2  -1   34.80    3.00
  10  -2  -1   29.70    5.20
 -10  -2   1   37.20    2.90
  10   2  -1   34.90    3.00
 -10   2   1   31.60    3.00
 -10   2   1   35.30    2.80
 -10   2   1   40.20    3.00
   9  -2  -1    4.50    0.90
  -9  -2   1    4.60    0.80
   9  -2  -1    2.80    1.80
   9  -2  -1    3.60    0.80
  -9  -2   1    4.80    0.70
   9   2  -1    4.20    0.80
   9   2  -1    4.00    0.80
  -9   2   1    5.30    0.90
  -9   2   1    5.00    0.70
  -9   2   1    4.70    0.70
   8  -2  -1   26.60    2.50
  -8  -2   1   32.50    2.40
   8  -2  -1   28.10    3.50
   8  -2  -1   28.70    2.50
  -8  -2   1   32.10    2.40
  -8   2   1   32.80    2.40
   8   2  -1   25.50    2.40
   8   2  -1   25.60    4.10
  -8   2   1   28.00    2.50
   8   2  -1   28.30    2.40
  -7  -2   1    1.90    0.40
   7  -2  -1    2.50    0.60
   7  -2  -1    2.70    0.90
   7  -2  -1    3.00    1.10
   7  -2  -1   -6.10   31.20
  -7  -2   1    2.40    0.40
   7  -2  -1    2.60    0.60
   7  -2  -1    3.20    0.70
  -7   2   1    3.20    0.50
   7   2  -1    1.60    1.30
  -7   2   1   17.00   23.40
   7   2  -1    1.50    1.20
  -6  -2   1   -3.30   12.90
   6  -2  -1   15.70    2.00
   6  -2  -1   15.60    2.30
   6  -2  -1   17.60   13.10
  -6  -2   1   17.00    1.40
   6  -2  -1   16.10    1.50
  -6   2   1   18.90    1.40
   6   2  -1   14.10    2.00
   6   2  -1   15.60   11.40
   6   2  -1   14.60    2.10
  -6   2   1   12.80   12.40
   5  -2  -1   70.19   11.70
   5  -2  -1   48.40    4.50
  -5  -2   1   55.69    4.00
  -5  -2   1   51.29   10.60
  -5   2   1   59.69    3.90
   5   2  -1   46.40    4.20
  -5   2   1   48.80   10.90
   5   2  -1   48.40    4.40
   5   2  -1   55.69    9.30
   4  -2  -1   35.20    7.00
   4  -2  -1   23.80    2.30
  -4  -2   1   26.50    6.30
   4   2  -1   19.80    2.10
  -4   2   1   34.70    6.70
   4   2  -1   25.70    5.70
   3  -2  -1   58.69    8.10
   3  -2  -1   50.89    4.30
  -3  -2   1   59.09    7.00
   3   2  -1   62.79    6.90
  -3   2   1   58.49    6.90
   3   2  -1   54.29    4.40
  -2  -2   1    6.30    2.70
   2  -2  -1    9.40    2.70
   2  -2  -1    9.60    1.10
   2   2  -1    9.60    1.20
   2   2  -1   14.30    3.00
  -2   2   1   15.90    3.00
  -1  -2   1    2.40    1.60
   1  -2  -1    2.00    0.40
   1  -2  -1    3.30    1.40
   1   2  -1    2.40    0.50
  -1   2   1    3.00    1.50
   1   2  -1    3.00    1.50
   0  -2   1   42.10    3.40
   0  -2   1   44.10    4.50
   0  -2  -1   51.09    3.70
   0   2  -1   46.50    4.50
  -1  -2  -1   49.30    3.80
   1  -2   1   40.90    3.30
   1  -2   1   44.40    5.00
  -1   2  -1   38.10    3.30
  -1   2  -1   50.79    5.00
   1   2   1   42.00    3.80
  -2  -2  -1  176.48   12.50
   2  -2   1  147.69   11.30
   2  -2   1  169.78   13.50
   2   2   1  151.48   12.40
   2   2   1  129.69   11.20
  -2   2  -1  167.08   13.30
   3  -2   1   11.50    1.40
   3  -2   1   18.30    5.00
  -3  -2  -1   15.40    3.80
   3   2   1    9.90    3.50
  -3   2  -1   16.40    4.60
   3   2   1   10.20    1.20
   4  -2   1   74.89    6.20
   4  -2   1   93.29   11.80
  -4  -2  -1   78.69   10.60
   4   2   1   75.09   10.30
  -4   2  -1   93.69   11.50
   5  -2   1   57.79   11.90
  -5  -2  -1   82.49   12.40
   5  -2   1   55.19    4.90
  -5  -2  -1   59.99    4.30
   5   2   1   74.89   11.50
  -5   2  -1   58.89   11.30
   5   2   1   51.99    4.70
   6  -2   1   18.80   15.70
   6  -2   1   29.10    3.20
  -6  -2  -1   35.80    2.50
  -6  -2  -1   51.79   15.80
  -6   2  -1   41.90   16.10
   6   2   1   27.10    3.10
   6   2   1   39.20   14.40
   7  -2   1   10.60    1.80
   7  -2   1    9.70    1.30
   7  -2   1    9.30    1.20
  -7  -2  -1   13.80    1.10
  -7   2  -1   10.60    1.10
  -7   2  -1   11.50    1.10
   7   2   1   12.20    1.20
   8  -2   1    6.30    1.00
  -8  -2  -1    7.70    0.90
  -8  -2  -1    6.80    0.80
   8  -2   1    5.20    0.90
   8  -2   1    5.50    1.90
  -8   2  -1    6.60    0.80
   8   2   1    6.80    0.90
  -8   2  -1    6.90    0.90
  -8   2  -1    6.50    1.10
  -9  -2  -1   37.40    2.90
   9  -2   1   36.00    3.00
  -9  -2  -1   39.40    2.90
   9  -2   1   31.40    3.00
  -9   2  -1   37.40    2.90
  -9   2  -1   36.20    2.90
  -9   2  -1   32.30    3.10
   9   2   1   34.30    2.90
 -10  -2  -1    6.60    0.90
  10  -2   1    4.90    0.90
  10  -2   1    2.30    1.20
 -10  -2  -1    5.80    0.90
  10   2   1    5.50    0.90
 -10   2  -1    7.00    0.90
 -10   2  -1    5.40    0.80
 -10   2  -1    4.20    1.50
 -11  -2  -1    4.40    0.90
 -11  -2  -1    5.00    0.80
  11  -2   1    4.60    0.80
 -11   2  -1    5.10    0.90
 -11   2  -1    5.20    0.80
 -11   2  -1    4.60    0.70
  11   2   1    3.60    0.70
 -12  -2  -1    8.10    0.90
 -12  -2  -1    7.40    0.80
  12  -2   1    7.20    1.10
  12   2   1    7.90    0.90
 -12   2  -1    7.60    1.00
 -13  -2  -1    5.70    0.60
  13  -2   1    5.70    0.70
  13   2   1    6.60    1.00
 -13   2  -1    6.10    0.60
  13  -3  -1    8.80    1.00
 -13  -3   1    7.70    0.80
 -13  -3   1    8.00    1.00
  13   3  -1    7.40    0.80
 -13   3   1    5.90    1.00
 -13   3   1    8.70    0.80
  12  -3  -1   13.20    1.40
 -12  -3   1   12.40    1.20
 -12  -3   1   13.50    1.30
 -12   3   1   13.20    1.20
 -12   3   1   14.20    1.50
  12   3  -1   13.90    1.40
  11  -3  -1   44.90    3.40
 -11  -3   1   39.30    3.30
  11  -3  -1   45.70    3.50
 -11   3   1   38.10    3.20
  11   3  -1   40.30    3.40
 -11   3   1   43.10    3.50
 -11   3   1   44.10    3.30
 -10  -3   1   38.50    2.90
  10  -3  -1   34.10    3.10
  10  -3  -1   44.10    6.00
  10  -3  -1   35.80    3.10
  10   3  -1   45.20    3.10
 -10   3   1   35.10    2.90
 -10   3   1   33.30    3.10
 -10   3   1   34.60    3.00
   9  -3  -1   77.09    7.00
   9  -3  -1   74.19    5.80
  -9  -3   1   72.59    5.70
  -9  -3   1   71.39    5.70
   9  -3  -1   77.29    5.80
  -9   3   1   73.89    5.60
  -9   3   1   75.49    5.80
   9   3  -1   76.39    5.70
  -9   3   1   74.69    5.70
  -8  -3   1    7.30    0.90
   8  -3  -1    7.80    1.20
   8  -3  -1    9.00    1.10
  -8  -3   1    7.40    0.90
   8  -3  -1    6.60    0.90
   8  -3  -1    8.00    1.70
  -8   3   1    7.40    0.90
  -8   3   1    7.30    0.90
   8   3  -1    9.50    1.10
   8   3  -1    8.50    1.30
  -8   3   1    8.30    1.20
   7  -3  -1  142.19   10.90
  -7  -3   1  131.69   10.10
   7  -3  -1  104.79   27.70
  -7  -3   1  139.09   10.10
   7  -3  -1  134.19   10.20
   7  -3  -1  146.49   10.20
   7  -3  -1  140.29   10.10
   7   3  -1  134.49   10.10
  -7   3   1  132.09   10.10
  -7   3   1  138.69   10.20
  -7   3   1  143.59   30.20
   7   3  -1  135.69   10.40
  -7   3   1  137.09   10.10
  -6  -3   1   85.39   19.00
   6  -3  -1  123.69    8.80
  -6  -3   1  103.79    8.10
   6  -3  -1   82.09   18.90
   6  -3  -1  119.59    8.20
   6   3  -1   76.39   18.00
   6   3  -1  106.39    8.40
   6   3  -1  108.29    8.70
   5  -3  -1   18.10    9.10
  -5  -3   1   20.50    1.70
  -5  -3   1   22.00    8.20
   5  -3  -1   23.20    1.80
   5  -3  -1   20.30    2.40
  -5   3   1   21.60    1.70
   5   3  -1   19.90    2.30
   5   3  -1   15.10    2.20
   5   3  -1   21.60    7.20
  -5   3   1   23.60    8.60
   4  -3  -1   25.80    2.60
  -4  -3   1   45.00    7.20
   4  -3  -1   22.10    6.70
  -4   3   1   24.80    6.20
   4   3  -1   40.60    6.80
   3  -3  -1  190.88   14.20
   3  -3  -1  170.18   16.30
  -3  -3   1  210.28   16.90
   3   3  -1  209.78   16.30
  -3   3   1  178.98   16.40
   2  -3  -1   28.00    2.20
   2  -3  -1   24.80    4.00
  -2   3   1   29.30    4.50
   2   3  -1   16.90    3.80
   1  -3  -1 1173.98   89.79
  -1  -3   1 1323.47   90.29
   1  -3  -1 1260.77   88.99
   1   3  -1 1201.78   89.09
  -1   3   1 1200.48   89.79
   0  -3   1  120.39   10.60
   0   3  -1  121.49    9.50
   0   3   1  149.69    9.60
   0   3  -1  117.99   10.60
  -1  -3  -1 1512.35  101.69
   1  -3   1 1409.96  103.09
   1  -3   1 1417.26  101.59
   1   3   1 1385.56  101.59
  -1   3  -1 1291.57  102.79
   2  -3   1  398.36   28.50
  -2  -3  -1  399.96   29.30
   2   3   1  371.46   29.20
  -2   3  -1  393.56   30.50
   3  -3   1  723.63   50.19
  -3  -3  -1  699.33   51.69
   3  -3   1  658.63   52.79
  -3   3  -1  709.13   52.69
   3   3   1  650.43   51.49
  -4  -3  -1 1345.47   93.59
   4  -3   1 1155.38   94.29
   4  -3   1 1272.77   90.79
  -4   3  -1 1249.18   94.09
   4   3   1 1189.48   90.59
   4   3   1 1294.87   93.09
   5  -3   1  184.48   22.40
   5  -3   1  191.78   14.10
   5  -3   1  188.58   14.50
  -5  -3  -1  217.88   21.50
  -5  -3  -1  180.08   14.00
   5   3   1  208.78   20.40
   5   3   1  205.88   14.50
  -5   3  -1  209.88   24.10
  -5   3  -1  185.78   14.00
   6  -3   1    0.60    0.80
   6  -3   1  -28.80   16.60
   6  -3   1    1.10    0.90
   6   3   1   -0.20    1.20
  -6   3  -1    0.90    0.40
  -6   3  -1    0.40   15.90
   7  -3   1    7.40    1.60
   7  -3   1   10.10    1.20
  -7  -3  -1    6.50    1.10
  -7  -3  -1    7.20    0.80
   7  -3   1    8.40    1.00
  -7   3  -1    8.40    0.90
   7   3   1    7.10    0.90
  -7   3  -1    8.20    0.90
  -7   3  -1    9.20    1.20
  -8  -3  -1   51.69    4.20
   8  -3   1   56.69    4.30
  -8  -3  -1   52.79    4.10
   8  -3   1   53.89    4.30
  -8   3  -1   56.49    4.10
  -8   3  -1   60.49    4.60
   8   3   1   52.69    4.30
  -8   3  -1   48.50    4.30
  -9  -3  -1   36.60    2.80
  -9  -3  -1   37.60    2.70
   9  -3   1   33.40    2.90
   9  -3   1   22.90    4.20
   9  -3   1   34.90    2.90
  -9   3  -1   31.40    2.70
   9   3   1   36.40    2.80
  -9   3  -1   32.70    2.70
  -9   3  -1   30.30    2.90
  10  -3   1    4.70    1.00
  10  -3   1    4.80    0.90
 -10   3  -1    4.40    1.00
 -10   3  -1    2.90    0.60
  10   3   1    4.60    1.10
 -10   3  -1    4.40    0.70
  11  -3   1    4.40    0.80
 -11  -3  -1    3.30    0.60
 -11  -3  -1    3.90    0.60
 -11   3  -1    4.30    0.70
  11   3   1    3.90    0.70
 -11   3  -1    4.90    0.90
 -11   3  -1    3.60    0.50
  12  -3   1    7.60    1.20
 -12  -3  -1    8.30    0.90
 -12  -3  -1    6.70    0.80
 -12   3  -1    7.00    1.00
 -12   3  -1    7.90    1.10
  12   3   1    8.20    0.90
  13  -3   1    2.50    0.50
 -13  -3  -1    2.20    0.50
 -13   3  -1    2.30    0.40
  13   3   1    1.90    0.60
  13  -4  -1    7.90    1.00
 -13  -4   1    6.40    0.80
 -13  -4   1    8.80    0.80
 -13   4   1    8.60    0.80
 -13   4   1    8.30    1.00
  13   4  -1    8.60    0.80
  12  -4  -1    0.50    0.50
 -12  -4   1    1.30    0.40
 -12  -4   1    1.00    0.40
  12  -4  -1    1.10    0.60
 -12   4   1    1.60    0.60
  12   4  -1    1.50    0.50
 -12   4   1    0.90    0.40
 -11  -4   1    0.60    0.40
  11  -4  -1    0.70    0.60
  11  -4  -1    0.30    0.60
  11   4  -1    0.70    0.60
 -11   4   1    0.50    0.40
 -11   4   1   -0.20    0.60
 -10  -4   1    3.10    0.60
  10  -4  -1    2.80    0.90
  10  -4  -1   -0.20    2.70
 -10  -4   1    2.70    0.50
  10  -4  -1    2.00    0.70
 -10   4   1    2.20    0.50
 -10   4   1    2.50    0.60
 -10   4   1    2.50    0.80
  10   4  -1    3.30    0.70
   9  -4  -1   16.80    1.90
   9  -4  -1   17.20    1.80
  -9  -4   1   19.00    1.70
   9  -4  -1   16.30    3.00
  -9  -4   1   17.30    1.60
   9   4  -1   16.40    1.70
  -9   4   1   19.50    1.60
  -9   4   1   18.70    1.90
  -9   4   1   19.70    1.70
   8  -4  -1    1.90    0.60
   8  -4  -1    1.90    0.60
   8  -4  -1    1.20    1.30
  -8  -4   1    2.00    0.50
   8  -4  -1    1.80    0.70
  -8  -4   1    2.00    0.40
  -8   4   1    2.10    0.50
   8   4  -1    1.60    0.50
  -8   4   1    2.00    0.70
  -8   4   1    2.40    0.50
  -7  -4   1   44.80    3.30
  -7  -4   1   41.60    3.30
   7  -4  -1   42.90    4.20
   7  -4  -1   37.10    3.40
   7  -4  -1   41.40    3.40
   7  -4  -1   79.69   31.80
   7  -4  -1   45.10    3.40
  -7   4   1   44.30    3.30
   7   4  -1   37.60    3.30
  -7   4   1   30.30   27.70
  -7   4   1   46.60    3.30
   7   4  -1   38.30    4.40
   7   4  -1   35.20    3.80
  -7   4   1   50.79    3.60
  -6  -4   1  101.59   19.70
   6  -4  -1   99.99    7.80
   6  -4  -1  128.39   29.90
  -6  -4   1   90.89    7.10
   6  -4  -1  105.59    7.20
   6   4  -1   79.49    7.60
  -6   4   1  111.99    7.10
   6   4  -1   83.49   15.80
   6   4  -1   84.19    7.40
  -6   4   1  106.49   19.40
   5  -4  -1   31.50   10.50
   5  -4  -1   34.60    3.50
  -5  -4   1   59.29   11.20
  -5  -4   1   37.00    2.80
   5  -4  -1   38.10    2.90
   5   4  -1   42.00    9.00
   5   4  -1   36.90    3.40
   5   4  -1   33.70    3.30
  -5   4   1   27.20   10.20
   4  -4  -1  184.98   14.70
   4  -4  -1  235.88   19.50
   4   4  -1  215.48   17.80
  -4   4   1  220.38   18.90
   4   4  -1  168.38   14.40
   3  -4  -1   23.10    2.40
   3  -4  -1   36.90    6.10
   3   4  -1   35.20    5.60
   3   4  -1   28.50    2.40
  -3   4   1   28.50    5.50
   3   4  -1   31.70    5.10
   2  -4  -1   12.50    1.40
   2  -4  -1   12.90    3.40
   2   4  -1   13.60    3.50
   2   4  -1   10.60    3.20
  -1  -4   1    5.50    2.30
   1  -4  -1    4.90    2.10
   1  -4  -1    4.30    0.70
  -1   4   1    4.70    1.90
   1   4  -1    8.90    2.50
   1   4  -1    4.00    0.70
   0  -4   1   14.30    3.10
   0  -4   1   10.40    1.10
   0  -4  -1   12.20    1.70
   0   4  -1    8.10    1.10
   0   4   1   10.20    1.40
   1  -4   1   22.70    2.00
   1  -4   1   36.40    5.10
  -1   4  -1   20.90    2.00
  -1   4  -1   24.50    4.10
   2  -4   1   64.59    5.50
   2  -4   1   84.39    9.00
  -2  -4  -1   79.19    6.60
  -2   4  -1   76.29    8.30
   2   4   1   67.29    6.30
  -3  -4  -1   53.89    6.90
   3  -4   1   55.09    8.90
   3  -4   1   46.10    4.10
  -3   4  -1   59.59    8.30
   3   4   1   55.99    6.50
   4  -4   1  368.26   31.90
  -4  -4  -1  409.36   30.30
   4  -4   1  315.67   26.80
   4   4   1  389.06   29.40
  -4   4  -1  366.86   31.10
   5  -4   1  101.29    8.00
   5  -4   1   81.39   22.40
  -5  -4  -1  133.89   17.70
   5  -4   1   97.49    7.50
  -5  -4  -1   93.09    7.40
   5   4   1   97.49   15.20
  -5   4  -1  125.89   18.70
  -5   4  -1  106.89    7.40
   6  -4   1   10.00   21.10
   6  -4   1   25.60    2.70
   6  -4   1   23.50    2.00
   6  -4   1   22.10    2.10
   6  -4   1   22.80    2.10
  -6  -4  -1   23.40    1.90
  -6   4  -1   24.90   18.20
  -6   4  -1   23.10    1.90
   6   4   1   19.40    1.90
  -6   4  -1   25.70    1.90
  -7  -4  -1    3.40    0.80
   7  -4   1    5.00    0.90
   7  -4   1    5.00    1.40
  -7  -4  -1    3.80    0.60
   7  -4   1    4.10    0.70
   7   4   1    4.10    0.70
  -7   4  -1    4.70    0.70
  -7   4  -1    4.80    0.90
  -7   4  -1    4.70    0.70
  -8  -4  -1   10.40    1.00
  -8  -4  -1    9.50    1.00
   8  -4   1    9.30    1.40
   8  -4   1    9.10    2.00
   8   4   1    9.00    1.10
  -8   4  -1    9.20    1.00
  -8   4  -1    9.20    1.30
  -8   4  -1    9.40    1.00
   9  -4   1    2.10    2.50
  -9  -4  -1   11.40    1.10
  -9  -4  -1   10.90    1.10
   9  -4   1    9.80    1.30
   9  -4   1    8.50    1.30
  -9   4  -1    8.20    1.00
   9   4   1    9.50    1.20
  -9   4  -1   10.40    1.10
  -9   4  -1    9.00    1.30
 -10  -4  -1    4.00    0.70
  10  -4   1    3.50    0.80
  10  -4   1    3.90    0.90
 -10   4  -1    4.90    0.80
 -10   4  -1    4.50    0.70
  10   4   1    3.30    0.70
 -10   4  -1    4.00    0.80
 -11  -4  -1   16.80    1.50
 -11  -4  -1   16.80    1.50
  11  -4   1   14.80    1.70
 -11   4  -1   15.50    1.70
  11   4   1   17.20    1.60
 -11   4  -1   16.90    1.50
 -12  -4  -1    6.90    0.80
 -12  -4  -1    7.30    0.80
  12  -4   1    6.10    0.90
 -12   4  -1    4.50    0.90
 -12   4  -1    6.20    0.80
  12   4   1    6.50    0.80
 -13  -4  -1    4.90    0.50
  13  -4   1    4.60    0.70
  13   4   1    5.80    0.90
 -13   4  -1    4.20    0.70
 -13  -5   1    5.30    0.70
  13  -5  -1    8.90    0.90
 -13  -5   1    7.00    0.70
 -13   5   1    6.30    0.60
 -13   5   1    7.20    0.90
  12  -5  -1   26.10    2.20
  12  -5  -1   21.60    2.00
 -12  -5   1   24.70    2.00
 -12   5   1   24.90    2.20
 -12   5   1   24.20    2.00
  11  -5  -1   41.60    3.50
  11  -5  -1   44.10    3.40
 -11  -5   1   42.10    3.30
 -11  -5   1   39.50    3.30
  11   5  -1   42.10    3.30
 -11   5   1   41.30    3.30
 -11   5   1   42.10    3.50
  10  -5  -1   19.10    3.70
 -10  -5   1   26.10    2.40
 -10  -5   1   21.70    2.00
  10   5  -1   28.50    2.60
  -9  -5   1   60.09    4.70
   9  -5  -1   57.19    6.10
   9  -5  -1   61.39    4.90
   9  -5  -1   65.29    4.90
  -9  -5   1   59.69    4.70
  -9   5   1   59.09    4.60
   9   5  -1   64.49    4.70
  -9   5   1   65.59    4.90
  -9   5   1   58.59    4.70
   8  -5  -1   21.90    3.00
  -8  -5   1   18.80    1.80
   8  -5  -1   23.10    2.00
  -8  -5   1   18.40    1.80
   8  -5  -1   22.60    2.00
   8  -5  -1   23.60    2.10
   8   5  -1   19.80    1.90
  -8   5   1   23.80    2.10
  -8   5   1   23.50    1.90
  -8   5   1   21.10    1.80
  -7  -5   1   76.89    6.00
   7  -5  -1   82.19    6.10
   7  -5  -1   79.39    6.30
  -7  -5   1   82.09    6.00
   7  -5  -1   79.39    6.80
   7  -5  -1   49.20   36.50
   7  -5  -1   81.39    6.00
  -7   5   1   -0.70   31.70
   7   5  -1   82.49    6.00
  -7   5   1   80.29    5.90
   7   5  -1   79.99    6.40
  -7   5   1   73.49    6.00
  -7   5   1   80.39    6.10
   6  -5  -1    8.50    1.00
   6  -5  -1    8.60   17.90
   6  -5  -1    8.00    1.00
   6  -5  -1    6.10    1.30
   6   5  -1    2.60    1.50
  -6   5   1    5.50    0.70
  -6   5   1   21.60   16.50
   6   5  -1    3.50    1.10
  -5  -5   1  604.74   43.30
   5  -5  -1  556.54   49.90
   5  -5  -1  578.64   43.80
   5  -5  -1  610.44   43.30
   5   5  -1  648.34   48.90
  -5   5   1  510.65   48.50
   5   5  -1  645.84   48.00
   5   5  -1  608.44   43.40
   4  -5  -1 2702.33  180.78
   4  -5  -1 2513.85  181.18
   4   5  -1 2449.66  183.88
   4   5  -1 2471.95  180.98
  -4   5   1 2385.66  184.18
   4   5  -1 2475.55  183.48
   3  -5  -1  339.47   25.00
   3  -5  -1  343.37   28.10
   3   5  -1  347.67   24.90
   3   5  -1  323.57   26.90
   3   5  -1  376.76   27.60
  -3   5   1  309.67   27.40
   2  -5  -1  777.92   59.29
   2  -5  -1  815.62   57.39
   2   5  -1  776.72   59.09
  -2   5   1  765.52   58.99
   2   5  -1  811.02   57.39
   2   5  -1  793.62   58.99
   1  -5  -1  431.66   30.50
   1  -5  -1  452.75   29.10
  -1  -5   1  386.76   30.60
  -1   5   1  416.46   30.20
   1   5  -1  338.17   30.40
   1   5  -1  370.76   29.10
   0  -5   1  131.49   11.30
   0  -5   1  134.79    9.50
   0   5  -1  128.59   11.20
   0   5  -1  120.59    9.50
   1  -5   1 1175.58   85.59
   1  -5   1 1175.68   87.69
  -1   5  -1 1193.78   87.39
   2  -5   1   39.60    3.40
   2  -5   1   42.70    7.00
   2   5   1   45.60    4.20
   2   5   1   47.60    4.40
  -2   5  -1   29.30    5.90
   3  -5   1   42.70    8.60
  -3  -5  -1   29.40    5.80
   3  -5   1   47.00    3.60
   3   5   1   31.70    5.20
   4  -5   1  917.11   64.79
   4  -5   1  944.91   64.39
  -4  -5  -1  896.21   67.39
  -4   5  -1  866.61   68.69
   4   5   1  806.32   66.59
  -5  -5  -1  372.86   30.10
   5  -5   1  318.17   22.30
   5  -5   1  302.77   22.80
   5  -5   1  303.57   33.00
  -5  -5  -1  285.87   22.30
  -5   5  -1  274.17   29.60
  -5   5  -1  310.27   22.30
   5   5   1  302.87   27.50
   6  -5   1   55.89    4.10
  -6  -5  -1   55.99    4.00
   6  -5   1   50.99    4.70
   6  -5   1   30.20   22.80
   6  -5   1   54.19    4.20
   6  -5   1   45.50    4.10
  -6   5  -1   50.79    4.00
  -6   5  -1   56.39    4.00
  -6   5  -1   46.60   21.70
   6   5   1   52.49    4.00
  -6   5  -1   50.29    4.10
   7  -5   1    5.30    1.10
  -7  -5  -1    6.10    0.80
  -7  -5  -1    6.80    1.00
   7  -5   1    7.40    1.00
   7  -5   1    7.90    1.10
   7   5   1    7.60    0.80
  -7   5  -1    6.00    0.80
  -7   5  -1    6.70    0.80
  -7   5  -1    6.10    0.90
  -8  -5  -1    1.90    0.50
   8  -5   1    2.20    0.80
   8  -5   1    0.50    1.50
  -8  -5  -1    1.90    0.50
   8  -5   1    3.30    0.70
  -8   5  -1    3.50    1.10
  -8   5  -1    1.50    0.50
   8   5   1    2.70    0.60
  -8   5  -1    2.00    0.50
   9  -5   1    9.90    1.40
  -9  -5  -1   10.60    1.10
   9  -5   1   10.50    1.40
   9  -5   1   11.20    2.80
  -9  -5  -1   10.60    1.10
  -9   5  -1    9.50    1.10
  -9   5  -1    9.30    1.40
  -9   5  -1   10.00    1.10
   9   5   1   12.50    1.20
  10  -5   1    9.50    1.30
  10  -5   1    8.50    1.30
 -10  -5  -1    8.60    1.00
 -10  -5  -1    7.50    1.00
 -10   5  -1    8.50    1.00
 -10   5  -1    6.60    0.90
  10   5   1   10.10    1.10
 -11  -5  -1   18.00    1.70
  11  -5   1   21.00    1.90
  11  -5   1   21.60    1.70
 -11  -5  -1   17.00    1.70
 -11   5  -1   20.50    1.70
  11   5   1   17.40    1.70
 -11   5  -1   20.10    1.90
  12  -5   1   20.80    1.80
 -12  -5  -1   18.50    1.60
 -12  -5  -1   18.20    1.60
 -12   5  -1   19.70    1.60
  12   5   1   21.30    2.00
 -12   5  -1   19.20    1.80
 -13  -5  -1    3.90    0.40
  13  -5   1    4.30    0.60
  13   5   1    5.30    0.80
 -13   5  -1    3.40    0.40
 -13  -6   1   13.50    1.20
  13  -6  -1   13.60    1.30
 -13  -6   1   14.20    1.20
 -13   6   1   12.30    1.10
  13   6  -1   13.60    1.30
 -13   6   1   13.40    1.30
 -12  -6   1    0.80    0.40
 -12  -6   1    0.40    0.30
  12  -6  -1    1.40    0.50
  12  -6  -1    1.30    0.60
 -12   6   1    0.80    0.60
 -12   6   1    1.00    0.40
  12   6  -1    0.50    0.40
 -11  -6   1    5.40    0.80
  11  -6  -1    5.00    1.00
  11  -6  -1    5.60    1.00
 -11  -6   1    5.80    0.80
 -11   6   1    5.30    1.00
 -11   6   1    5.70    0.80
  11   6  -1    4.80    0.80
 -10  -6   1   30.20    2.80
  10  -6  -1   38.60    5.40
  10  -6  -1   29.00    3.00
  10  -6  -1   29.10    3.00
 -10  -6   1   33.50    2.60
 -10   6   1   28.40    3.00
 -10   6   1   35.10    2.90
   9  -6  -1   14.60    1.70
  -9  -6   1   13.60    1.30
   9  -6  -1   14.30    2.70
  -9  -6   1   12.10    1.30
   9  -6  -1   12.70    1.60
  -9   6   1   14.80    1.60
  -9   6   1   15.60    1.30
   9   6  -1   11.00    1.30
   8  -6  -1    6.10    1.00
  -8  -6   1    7.50    0.80
   8  -6  -1    6.50    1.10
  -8  -6   1    7.30    0.90
   8  -6  -1    6.90    1.90
   8  -6  -1    5.90    1.00
  -8   6   1    6.30    1.00
   8   6  -1    6.10    1.10
  -8   6   1    6.80    1.10
   7  -6  -1    0.50    0.50
   7  -6  -1    0.00    0.50
   7  -6  -1   -0.20    0.50
  -7  -6   1    0.30    0.40
   7  -6  -1   -0.50    1.00
  -7  -6   1    0.50    0.40
   7   6  -1    0.40    0.40
  -7   6   1    0.20    0.50
  -7   6   1    0.20    0.30
   7   6  -1    0.30    0.90
  -6  -6   1    2.50    0.40
   6  -6  -1    1.90    0.60
   6  -6  -1   16.60   20.70
   6  -6  -1    1.60    0.90
   6  -6  -1    1.50    0.70
  -6   6   1    2.00    0.40
  -6   6   1    1.10    0.40
  -6   6   1   -0.30   18.10
   6   6  -1    2.30    0.40
   6   6  -1    2.60    1.00
  -6   6   1    2.10    0.50
   6   6  -1   21.30   16.90
   5  -6  -1    5.50   13.30
   5  -6  -1   20.00    1.80
   5  -6  -1   20.20    2.40
  -5  -6   1   20.60    1.80
  -5   6   1   26.00   11.50
   5   6  -1   36.70   12.40
   5   6  -1   20.10    2.20
   4  -6  -1    4.00    1.00
   4  -6  -1    3.90    0.60
   4  -6  -1    4.10    8.10
   4   6  -1   10.70    5.80
   4   6  -1    3.70    0.90
  -4   6   1    5.50    7.10
   3  -6  -1    4.40    5.90
   3  -6  -1    3.70    0.80
   3   6  -1    4.30    4.80
  -3   6   1    3.40    4.90
   3   6  -1    3.70    4.10
   2  -6  -1    5.00    0.80
   2  -6  -1    5.50    4.40
   2   6  -1    5.80    3.80
   2   6  -1   10.00    3.70
  -2   6   1    5.50    3.50
   1  -6  -1    7.80    0.90
   1  -6  -1    5.50    3.30
  -1  -6   1   10.60    3.50
   1   6  -1    8.20    3.20
   0  -6  -1    5.90    1.90
   0  -6   1    4.20    3.20
   0  -6   1    4.10    0.70
   0   6  -1    3.90    0.70
   0   6   1    6.30    1.70
   0   6  -1    4.80    2.90
   1  -6   1    3.50    0.70
   1  -6   1    4.10    4.20
  -1   6  -1    1.50    5.10
   2  -6   1   51.49    8.30
   2  -6   1   41.80    3.60
  -2   6  -1   55.09    7.80
   3  -6   1   16.10    2.00
   3  -6   1   11.40    7.20
   3   6   1   20.40    4.10
  -3   6  -1   21.90    7.00
   3   6   1   16.30    3.80
   4  -6   1   33.10    3.10
   4  -6   1   30.80    2.60
   4  -6   1   35.10   11.50
   4   6   1   36.90    6.70
  -4   6  -1   43.00   10.80
   5  -6   1   34.10    2.70
  -5  -6  -1   27.30    2.50
   5  -6   1   34.00    3.30
   5  -6   1   47.70   17.10
  -5   6  -1   35.70    2.50
  -5   6  -1   57.09   15.00
   5   6   1   42.50   10.30
   6  -6   1   29.40    2.70
   6  -6   1   32.10    2.80
   6  -6   1   32.30    3.30
  -6  -6  -1   35.40    2.50
   6  -6   1   31.40    2.70
   6  -6   1   30.90   28.80
  -6   6  -1   36.70    2.50
  -6   6  -1   28.40    2.70
  -6   6  -1   33.10    2.50
  -6   6  -1  -18.60   24.00
   6   6   1   28.50    2.50
  -7  -6  -1   23.40    1.80
   7  -6   1   14.20    3.00
   7  -6   1   20.60    2.00
   7  -6   1   20.20    2.10
   7  -6   1   21.30    2.00
  -7  -6  -1   23.00    1.80
  -7   6  -1   19.10    2.00
  -7   6  -1   21.50    1.70
   7   6   1   20.20    1.80
  -7   6  -1   21.20    1.80
   8  -6   1    8.30    1.40
  -8  -6  -1   12.80    1.40
   8  -6   1    8.20    2.20
   8  -6   1    7.70    1.30
   8  -6   1    8.50    1.40
  -8   6  -1    8.50    1.40
  -8   6  -1   10.50    1.10
  -8   6  -1   10.80    1.00
   8   6   1   10.80    1.10
   9  -6   1   23.50    3.80
   9  -6   1   24.90    2.50
   9  -6   1   25.30    2.50
  -9  -6  -1   32.80    2.30
  -9  -6  -1   28.90    2.30
  -9   6  -1   28.20    2.30
  -9   6  -1   26.40    2.20
   9   6   1   27.40    2.30
  -9   6  -1   24.50    2.50
  10  -6   1   24.60    2.50
 -10  -6  -1   31.60    2.40
  10  -6   1   25.90    2.60
 -10   6  -1   29.10    2.40
 -10   6  -1   26.00    2.60
  10   6   1   31.80    2.40
 -11  -6  -1    3.90    0.60
 -11  -6  -1    4.40    0.70
  11  -6   1    4.50    0.80
  11  -6   1    4.60    0.90
 -11   6  -1    5.50    0.80
 -11   6  -1    6.50    1.00
  11   6   1    3.40    0.50
 -12  -6  -1   23.60    2.30
  12  -6   1   27.50    2.20
 -12  -6  -1   27.80    2.10
 -12   6  -1   27.10    2.10
 -12   6  -1   24.10    2.20
  12   6   1   25.40    2.30
 -13  -6  -1    2.30    0.30
  13  -6   1    1.70    0.40
 -13  -7   1    1.40    0.30
 -13  -7   1    1.70    0.30
  13  -7  -1    1.80    0.40
 -13   7   1    2.50    0.50
  12  -7  -1    4.60    0.70
 -12  -7   1    4.90    0.60
 -12  -7   1    4.20    0.60
  12  -7  -1    3.70    0.70
  12   7  -1    5.50    1.00
 -12   7   1    3.40    0.60
 -12   7   1    4.50    0.80
  11  -7  -1   67.09    4.80
 -11  -7   1   53.39    4.60
  11  -7  -1   66.69    4.80
 -11  -7   1   55.59    4.60
 -11   7   1   64.69    4.80
  11   7  -1   57.89    4.60
 -11   7   1   61.69    4.60
  10  -7  -1   69.59    5.10
  10  -7  -1   71.79    7.50
 -10   7   1   68.29    5.10
 -10   7   1   63.79    4.90
  10   7  -1   52.29    4.80
   9  -7  -1   22.40    2.20
  -9  -7   1   24.50    2.00
   9  -7  -1   23.20    2.30
  -9  -7   1   24.80    2.00
   9  -7  -1   22.50    2.10
   9  -7  -1   18.90    3.50
   9   7  -1   27.50    2.00
  -9   7   1   20.20    1.90
  -9   7   1   20.60    2.20
   8  -7  -1  130.59    9.50
   8  -7  -1  124.89    9.40
  -8  -7   1  127.19    9.30
   8  -7  -1  117.09   10.30
  -8  -7   1  132.49    9.30
   8  -7  -1  123.99    9.70
  -8   7   1  111.59    9.30
  -8   7   1  122.09    9.40
   8   7  -1  135.59    9.30
   7  -7  -1   29.10    2.60
   7  -7  -1   29.90    2.60
   7  -7  -1   27.10    2.60
  -7  -7   1   31.70    2.50
  -7  -7   1   32.60    2.40
   7  -7  -1   28.20    3.40
  -7   7   1   28.50    2.40
  -7   7   1   27.90    2.50
   7   7  -1   32.70    2.40
  -6  -7   1   87.39    7.00
   6  -7  -1  101.89    7.10
   6  -7  -1  111.39    7.90
   6  -7  -1  108.49   30.00
   6  -7  -1  108.19    7.40
  -6   7   1   81.19   24.40
  -6   7   1  102.19    7.20
   6   7  -1   83.89    7.00
  -6   7   1   87.49    7.00
   6   7  -1   82.49    7.40
   5  -7  -1  106.39    9.80
  -5  -7   1  140.59    9.30
   5  -7  -1  119.09    9.30
   5  -7  -1   92.49   20.30
   5   7  -1  119.49   18.20
  -5   7   1  112.99   31.00
   5   7  -1  151.08   21.40
   5   7  -1  142.79    9.60
   4  -7  -1 1341.57   88.29
   4  -7  -1 1288.77   88.79
   4  -7  -1 1318.57   94.59
   4   7  -1 1128.89   91.29
  -4   7   1 1189.78   92.69
   4   7  -1 1172.08   91.99
   4   7  -1 1108.89   88.39
   3  -7  -1  399.06   33.00
  -3   7   1  385.46   32.70
   2  -7  -1  460.55   35.00
   2  -7  -1  437.26   31.90
  -2   7   1  415.36   34.00
  -1  -7   1  353.66   28.70
   1  -7  -1  402.36   29.70
   1  -7  -1  373.96   26.50
  -1   7   1  336.27   27.90
   1   7  -1  358.46   28.60
   0  -7   1  154.78   11.30
   0  -7   1  148.89   14.10
   0   7  -1  150.18   13.70
   1  -7   1  943.91   69.39
   1  -7   1  947.01   72.19
  -1   7  -1  982.10   72.49
   2  -7   1   74.59   11.60
  -2   7  -1   56.09    9.00
   3  -7   1 1130.89   87.89
   3  -7   1 1183.68   82.89
   3  -7   1 1171.18   82.49
  -3   7  -1 1060.29   86.19
   4  -7   1  138.79   10.40
   4  -7   1  155.08   22.50
   4  -7   1  137.99    9.90
  -4   7  -1  132.99   19.00
   4   7   1  104.09   13.20
   5  -7   1  370.06   24.70
   5  -7   1  341.07   25.20
   5  -7   1  356.66   24.80
   5  -7   1  338.27   40.00
  -5  -7  -1  304.37   24.60
   5   7   1  301.87   31.30
  -5   7  -1  283.47   36.30
  -5   7  -1  321.57   24.60
  -5   7  -1  345.27   24.80
  -5   7  -1  362.76   24.80
   6  -7   1    8.00    1.20
   6  -7   1    6.40    0.90
   6  -7   1    6.20    1.50
   6  -7   1   19.10   34.20
   6  -7   1    6.40    1.00
  -6   7  -1    6.00    0.70
  -6   7  -1    6.90    0.90
  -6   7  -1   -6.00   30.30
   6   7   1   14.80   22.00
  -6   7  -1    6.50    0.80
   7  -7   1   32.40    2.80
   7  -7   1   30.00    2.70
   7  -7   1   34.50    3.60
   7  -7   1   31.30    2.70
  -7  -7  -1   31.00    2.50
  -7  -7  -1   30.80    2.50
  -7   7  -1   30.30    2.40
  -7   7  -1   31.40    2.70
  -7   7  -1   29.40    2.50
   7   7   1   32.30    2.50
  -8  -7  -1    6.50    1.00
   8  -7   1    5.70    1.10
   8  -7   1    4.60    1.00
  -8  -7  -1    6.20    0.80
   8  -7   1    2.20    1.50
   8  -7   1    4.40    0.80
   8   7   1    6.30    0.80
  -8   7  -1    4.60    0.70
  -8   7  -1    4.30    1.00
  -9  -7  -1   68.29    5.40
  -9  -7  -1   67.89    5.30
   9  -7   1   73.09    7.10
   9  -7   1   70.69    5.50
   9  -7   1   74.09    5.60
  -9   7  -1   73.19    5.60
  -9   7  -1   65.69    5.40
   9   7   1   73.29    5.30
  10  -7   1   17.90    1.80
 -10  -7  -1   18.10    1.60
 -10  -7  -1   19.50    1.60
  10  -7   1   15.30    1.80
 -10   7  -1   15.50    1.80
 -11  -7  -1   33.20    3.00
 -11  -7  -1   35.60    3.00
  11  -7   1   42.80    3.20
 -11   7  -1   43.10    3.30
 -11   7  -1   39.80    3.00
  11   7   1   38.70    3.30
 -12  -7  -1   19.60    1.80
  12  -7   1   26.30    2.00
 -12   7  -1   26.30    2.00
 -12   7  -1   22.30    1.80
  12   7   1   23.30    2.10
  13  -8  -1    1.50    0.40
 -13  -8   1    0.80    0.30
 -13   8   1    0.70    0.40
  12  -8  -1    8.40    1.00
 -12  -8   1    5.70    0.70
  12  -8  -1    5.80    0.90
 -12  -8   1    6.20    0.70
 -12   8   1    7.10    1.00
 -12   8   1    6.10    0.60
  12   8  -1    5.90    1.00
 -11  -8   1   49.50    3.80
 -11  -8   1   52.89    3.70
  11  -8  -1   45.90    3.90
  11  -8  -1   50.09    4.00
 -11   8   1   51.09    3.70
 -11   8   1   46.30    3.90
  11   8  -1   48.50    4.00
  11   8  -1   44.00    3.70
 -10  -8   1   18.20    1.80
  10  -8  -1   19.60    4.20
  10  -8  -1   19.50    2.10
 -10  -8   1   21.50    1.80
  10  -8  -1   19.90    2.00
 -10   8   1   22.00    2.10
  10   8  -1   19.80    1.80
 -10   8   1   21.50    1.80
   9  -8  -1   23.70    4.00
  -9  -8   1   27.50    2.20
   9  -8  -1   24.80    2.40
  -9  -8   1   31.60    2.30
   9  -8  -1   24.60    2.60
   9  -8  -1   23.30    2.40
  -9   8   1   27.80    2.20
  -9   8   1   25.20    2.50
   9   8  -1   28.30    2.20
   8  -8  -1   42.40    3.30
   8  -8  -1   39.40    3.40
  -8  -8   1   36.90    3.10
   8  -8  -1   38.70    3.30
  -8  -8   1   38.40    3.10
   8  -8  -1   36.30    4.30
   8   8  -1   34.00    3.00
  -8   8   1   40.20    3.30
  -8   8   1   41.50    3.10
  -7  -8   1   16.20    1.30
   7  -8  -1   12.50    1.50
   7  -8  -1   13.60    1.60
   7  -8  -1    9.70    2.00
  -7  -8   1   14.90    1.40
   7  -8  -1   13.30    1.60
  -7   8   1   13.40    1.50
   7   8  -1   15.10    1.30
  -7   8   1   15.30    1.30
   6  -8  -1   69.29    5.00
  -6  -8   1   70.39    5.30
   6  -8  -1   69.99    6.10
   6  -8  -1   66.59    5.10
   6   8  -1   56.59    4.90
   6   8  -1   55.69    5.30
  -6   8   1   63.59    5.00
  -6   8   1   73.29    5.10
   5  -8  -1    5.30    1.30
   5  -8  -1   -4.50   30.80
   5  -8  -1    6.90    1.00
  -5  -8   1    7.40    0.80
  -5   8   1    6.60    0.90
   5   8  -1    7.40    1.10
  -5   8   1    1.60   17.40
   5   8  -1    1.30   13.90
   4  -8  -1   13.50    1.90
   4  -8  -1   13.50    1.30
   4  -8  -1   12.20   12.60
  -4   8   1    7.10   10.20
   4   8  -1   21.10    9.50
   4   8  -1   21.50    8.30
   4   8  -1   12.80    1.70
   3  -8  -1   48.50    4.30
   3  -8  -1   49.99    3.90
   3  -8  -1   50.59   11.10
  -3   8   1   43.20    9.20
   3   8  -1   53.79    8.40
   3   8  -1   65.49    9.50
   2  -8  -1   47.90    4.30
   2   8  -1   60.29    8.80
   2   8  -1   75.89    9.20
   1  -8  -1   21.40    2.10
  -1  -8   1   25.60    2.20
   1  -8  -1   25.60    5.60
  -1  -8   1   28.80    6.00
  -1   8   1   18.70    4.60
   1   8  -1   32.60    5.70
   0  -8   1   18.20    5.70
   0  -8  -1   11.90    3.10
   0  -8   1   12.20    1.40
   0   8  -1   15.20    5.20
   0   8   1   12.20    2.80
   1  -8   1   41.50    8.50
  -1   8  -1   37.80    7.30
   2  -8   1   93.19    7.10
   2  -8   1  123.89   15.20
   2  -8   1   97.09    7.50
  -2   8  -1   85.39   12.40
   3  -8   1  137.49   10.50
   3  -8   1  164.88   21.80
   3  -8   1  143.69   10.90
  -3   8  -1  147.99   17.70
   4  -8   1   12.00    1.80
   4  -8   1   32.10   15.90
   4  -8   1   11.70    1.30
  -4   8  -1   10.20   12.50
   5  -8   1  177.18   30.30
  -5  -8  -1  105.39    9.10
   5  -8   1  133.79    9.30
   5  -8   1  119.49    9.30
   5  -8   1  126.99    9.80
  -5   8  -1  119.49    9.20
   5   8   1  115.59   18.90
  -5   8  -1  133.89    9.10
  -5   8  -1  142.49   25.40
   6  -8   1   10.30    1.30
  -6  -8  -1   10.90    1.00
   6  -8   1   10.40    1.40
   6  -8   1    9.20    1.90
   6  -8   1   10.80    1.30
  -6   8  -1    9.20    1.80
   6   8   1    9.00    0.90
  -6   8  -1   12.00    1.10
  -6   8  -1    9.30    1.30
   7  -8   1    6.90    1.80
   7  -8   1    7.50    1.20
  -7  -8  -1    7.60    0.80
   7  -8   1    7.00    1.20
   7  -8   1    6.30    1.00
  -7   8  -1    6.20    1.20
   7   8   1    6.70    0.80
   8  -8   1    3.00    1.70
  -8  -8  -1    4.70    0.80
   8  -8   1    4.00    0.90
   8  -8   1    4.40    1.00
  -8  -8  -1    4.80    0.70
  -8   8  -1    4.50    0.90
  -8   8  -1    5.10    0.70
   8   8   1    3.80    0.60
   9  -8   1    2.40    0.80
   9  -8   1    2.90    1.00
  -9  -8  -1    1.10    0.70
   9  -8   1    1.80    2.40
  -9   8  -1    2.70    0.80
  -9   8  -1    3.10    0.60
  10  -8   1   76.29    6.50
 -10  -8  -1   93.19    6.40
 -10  -8  -1   90.69    6.50
  10  -8   1   75.79    6.50
 -10   8  -1   89.39    6.40
 -10   8  -1   77.99    6.50
  10   8   1   86.39    6.60
 -11  -8  -1   24.80    2.00
  11  -8   1   19.30    2.20
 -11  -8  -1   25.90    2.00
  11   8   1   27.70    2.70
 -11   8  -1   23.30    2.20
 -11   8  -1   23.40    2.00
 -12  -8  -1   24.80    2.00
  12  -8   1   25.90    2.20
 -12  -8  -1   24.40    2.00
 -12   8  -1   28.90    2.30
 -12   8  -1   26.40    2.00
  12   8   1   26.70    2.30
  13  -9  -1    4.60    0.60
 -13   9   1    5.30    0.60
 -12  -9   1    9.20    0.80
  12  -9  -1    6.70    0.90
 -12  -9   1    8.70    0.80
  12  -9  -1    9.30    1.00
  12   9  -1    6.30    1.10
 -12   9   1    9.10    1.10
 -11  -9   1    4.10    0.70
 -11  -9   1    3.40    0.60
  11  -9  -1    8.10    1.20
 -11   9   1    8.40    1.10
  11   9  -1    6.30    1.10
 -11   9   1    5.90    0.60
 -10  -9   1    1.20    0.50
  10  -9  -1   -1.30    3.40
  10  -9  -1    1.80    0.80
 -10  -9   1    1.70    0.50
  10  -9  -1    2.40    0.70
  10   9  -1    1.20    0.70
 -10   9   1    1.20    0.40
  10   9  -1    1.60    0.40
 -10   9   1    2.00    0.70
   9  -9  -1    5.90    1.20
   9  -9  -1    5.90    1.20
   9  -9  -1    3.50    1.80
   9  -9  -1    5.10    0.90
  -9   9   1    4.10    0.90
  -9   9   1    3.10    0.70
   8  -9  -1  103.79    7.20
  -8  -9   1   90.09    6.90
   8  -9  -1   95.79    8.10
   8  -9  -1   91.79    7.10
   8  -9  -1   93.09    7.00
  -8  -9   1   87.99    6.90
  -8   9   1   88.89    6.90
   8   9  -1   86.39    6.90
  -8   9   1   93.99    7.10
   7  -9  -1   95.09    7.60
   7  -9  -1   96.89    8.40
  -7  -9   1  100.09    7.40
  -7  -9   1  106.39    7.40
   7  -9  -1  110.39    8.30
   7  -9  -1  100.69    7.50
  -7   9   1   98.59    7.60
   7   9  -1   97.99    7.40
  -7   9   1   92.39    7.40
   6  -9  -1  200.58   13.80
   6  -9  -1  197.98   13.70
   6  -9  -1  176.28   15.10
  -6  -9   1  179.68   13.70
   6   9  -1  166.88   13.60
  -6   9   1  174.98   13.80
  -6   9   1  207.98   13.80
  -6   9   1  185.68   13.60
   5  -9  -1    9.50    1.20
   5  -9  -1    1.10   25.50
   5  -9  -1    7.10    1.50
   5  -9  -1   11.60    1.20
  -5   9   1    8.10    1.10
   5   9  -1   44.90   18.10
  -5   9   1   10.20    1.40
  -5   9   1  -26.50   18.80
   4  -9  -1   96.99   20.20
   4  -9  -1  113.39    9.00
   4  -9  -1  117.99    8.50
  -4  -9   1  113.39    8.40
   4   9  -1  131.39   16.60
   4   9  -1  152.98   20.70
   4   9  -1  116.09    8.70
  -4   9   1   59.29   18.60
   3  -9  -1   24.20   11.10
   3   9  -1    5.80    7.50
   3   9  -1    5.00    6.90
  -3   9   1   11.40    8.80
   2  -9  -1  106.49   15.60
   2  -9  -1  107.59    8.10
   2   9  -1  105.19   12.70
   2   9  -1   98.59   12.80
  -2   9   1  100.89   13.00
  -1  -9   1 1339.77  100.09
   1  -9  -1 1432.86   97.49
   1  -9  -1 1388.96   99.69
  -1  -9   1 1302.87   97.79
  -1   9   1 1295.37   99.09
   1   9  -1 1310.47   99.79
   0  -9   1 1211.08   88.19
   0  -9   1 1177.18   91.49
   0   9  -1 1259.67   90.89
   1  -9   1  516.65   44.30
   1  -9   1  596.04   40.20
  -1   9  -1  516.25   43.40
   2  -9   1  721.73   50.99
   2  -9   1  709.93   50.69
   2  -9   1  691.03   56.89
  -2   9  -1  654.63   56.89
   3  -9   1  306.57   22.50
   3  -9   1  292.27   33.70
   3  -9   1  305.57   22.00
  -3   9  -1  288.57   29.30
   4  -9   1   95.99   24.70
   4  -9   1  110.89    8.80
   4  -9   1  117.89    8.30
  -4   9  -1   80.89   23.60
  -4   9  -1  107.39    8.30
   5  -9   1  103.89    7.80
   5  -9   1  108.79    8.50
   5  -9   1  110.69    8.00
  -5   9  -1   99.39    7.90
  -5   9  -1  102.69    8.10
  -6  -9  -1   28.80    2.70
   6  -9   1   37.70    3.00
   6  -9   1   35.30    2.90
   6  -9   1   38.50    3.80
   6  -9   1   36.40    2.90
  -6   9  -1   33.80    3.20
  -6   9  -1   34.80    2.90
  -6   9  -1   33.10    2.70
   7  -9   1   23.70    3.20
  -7  -9  -1   29.30    2.10
   7  -9   1   27.60    2.40
   7  -9   1   25.80    3.10
   7  -9   1   22.90    2.50
  -7   9  -1   24.00    2.30
  -7   9  -1   23.50    2.10
   8  -9   1    5.60    1.00
   8  -9   1    5.30    1.10
   8  -9   1    5.30    0.90
   8  -9   1    3.40    2.20
  -8   9  -1    4.30    0.70
  -8   9  -1    4.10    0.90
  -9  -9  -1   55.19    4.70
   9  -9   1   64.19    4.90
   9  -9   1   69.29    5.00
  -9  -9  -1   54.59    4.60
   9  -9   1   73.19    6.90
  -9   9  -1   61.09    4.70
   9   9   1   55.89    4.90
  -9   9  -1   68.59    4.90
  10  -9   1    6.90    1.00
  10  -9   1    9.50    1.30
 -10  -9  -1    5.50    0.80
 -10  -9  -1    5.70    0.80
 -10   9  -1    8.60    1.20
 -10   9  -1    5.50    0.80
  10   9   1    7.40    1.30
 -11  -9  -1    1.60    0.40
  11  -9   1    1.10    0.60
  11  -9   1    1.00    0.60
 -11   9  -1    1.50    0.60
  11   9   1    1.80    0.60
 -11   9  -1    1.60    0.40
 -12  -9  -1    0.40    0.30
  12  -9   1    1.20    0.50
  12   9   1    0.80    0.40
 -12   9  -1    1.00    0.40
  12 -10  -1    0.20    0.40
  12 -10  -1    0.20    0.40
 -12 -10   1    0.70    0.30
 -12 -10   1    1.30    0.30
 -12  10   1    0.50    0.50
  11 -10  -1    4.70    0.80
 -11 -10   1    4.20    0.60
 -11 -10   1    3.30    0.50
  11 -10  -1    3.80    0.80
 -11  10   1    2.80    0.40
 -11  10   1    4.10    0.80
  11  10  -1    4.10    0.70
  10 -10  -1   23.00    2.20
 -10 -10   1   23.00    1.90
 -10 -10   1   22.70    1.90
  10 -10  -1   20.60    2.20
 -10  10   1   22.60    1.80
 -10  10   1   22.50    2.10
  10  10  -1   20.60    2.10
   9 -10  -1   12.60    1.60
   9 -10  -1   12.60    2.00
   9 -10  -1   11.80    1.50
   9 -10  -1   13.30    2.70
  -9 -10   1   10.50    1.10
  -9 -10   1    9.00    1.10
   9  10  -1   10.10    1.50
  -9  10   1   12.50    1.80
   9  10  -1    8.70    1.00
  -9  10   1   12.50    1.10
  -8 -10   1    0.90    0.40
   8 -10  -1    2.20    0.90
   8 -10  -1    3.60    0.80
  -8 -10   1    1.30    0.50
   8 -10  -1    2.00    1.80
   8 -10  -1    2.00    0.80
  -8  10   1    2.10    0.70
  -8  10   1    2.70    0.50
   8  10  -1    0.50    0.70
  -7 -10   1   13.70    1.30
  -7 -10   1   14.10    1.30
   7 -10  -1   11.30    2.30
   7 -10  -1   14.40    1.70
   7 -10  -1   15.60    1.80
   7  10  -1   12.80    1.70
  -7  10   1   15.20    1.60
  -7  10   1   14.60    1.30
   7  10  -1   11.80    1.20
  -6 -10   1   11.90    1.40
   6 -10  -1   16.10    1.70
   6 -10  -1   16.60    1.60
   6 -10  -1   17.80    2.50
  -6  10   1   16.60    1.30
  -6  10   1   17.90    1.60
  -6  10   1   10.80    1.90
   5 -10  -1    7.20    1.10
   5 -10  -1    6.00    1.00
  -5  10   1    4.40    1.20
  -5  10   1    7.10    1.00
   5  10  -1    8.90    0.80
   5  10  -1  -14.80   20.60
   4 -10  -1    1.50    0.50
   4 -10  -1   -2.70   20.00
   4 -10  -1    1.90    0.90
  -4  10   1    1.40    0.80
   4  10  -1    1.20    0.80
  -4  10   1  -12.20   15.20
   4  10  -1  -15.10   12.40
   3 -10  -1   16.50    1.50
   3 -10  -1   17.90    2.00
   3  10  -1   17.20    8.20
  -3  10   1   18.60   11.40
   3  10  -1   13.40    1.80
   2 -10  -1   71.59   12.90
   2 -10  -1   49.50    4.30
  -2 -10   1   52.09    4.30
  -2  10   1   55.79   10.10
   2  10  -1   59.39    9.50
   2  10  -1   33.80   12.90
   1 -10  -1   23.50    2.30
   1 -10  -1   30.90    7.90
  -1 -10   1   21.50    2.30
  -1 -10   1   19.40    8.50
  -1  10   1   26.40    6.70
   1  10  -1   29.00    7.80
   0 -10  -1   87.39    6.50
   0 -10   1   78.79    6.70
   0 -10   1  120.59   14.60
   0  10  -1   84.09   13.60
   1 -10   1  134.89   23.20
   1 -10   1  107.99    8.20
   1 -10   1  100.09    7.70
   2 -10   1   53.59    4.30
   2 -10   1   59.19    4.80
   2 -10   1   67.29   15.90
  -2  10  -1   56.39   12.50
   3 -10   1   24.40   19.40
  -3  10  -1   25.40   14.10
   4 -10   1  -24.40   42.00
   4 -10   1    2.60    1.00
  -4  10  -1  -24.10   20.60
   5 -10   1   14.00    1.90
  -5 -10  -1   12.70    1.40
   5 -10   1   14.70    1.70
   5 -10   1   17.70    1.60
   5  10   1   14.10    1.60
  -5  10  -1   14.30    2.00
  -5  10  -1   17.80    1.40
  -5  10  -1   15.70    1.60
   6 -10   1    9.90    1.90
   6 -10   1   12.50    1.40
  -6 -10  -1    8.50    1.00
   6 -10   1   11.80    1.50
   6 -10   1   12.10    1.40
   6  10   1    9.60    1.40
  -6  10  -1   11.80    1.10
  -6  10  -1   10.50    1.40
  -6  10  -1    9.00    1.50
   7 -10   1    3.20    1.50
   7 -10   1    2.90    0.90
  -7  10  -1    3.80    0.60
  -7  10  -1    3.60    0.90
   7  10   1    5.20    1.00
   8 -10   1   -0.50    1.70
   8 -10   1   -0.30    0.80
   8 -10   1    0.40    0.60
  -8 -10  -1    0.50    0.40
   8 -10   1   -0.10    0.70
  -8  10  -1    0.50    0.70
   8  10   1   -0.50    0.60
  -8  10  -1    0.40    0.30
   9 -10   1    1.30    0.80
  -9 -10  -1    0.90    0.40
   9 -10   1    1.50    0.70
   9 -10   1    5.10    3.40
  -9 -10  -1    0.30    0.40
  -9  10  -1    0.80    0.40
  -9  10  -1    0.30    0.60
   9  10   1    0.60    0.70
 -10 -10  -1   36.60    2.90
  10 -10   1   35.00    3.10
 -10 -10  -1   36.90    2.90
  10 -10   1   33.70    3.10
 -10  10  -1   37.00    3.10
  10  10   1   35.90    3.10
 -10  10  -1   39.30    2.80
 -11 -10  -1   12.30    1.10
 -11 -10  -1   12.30    1.10
  11  10   1   13.00    1.30
 -12 -10  -1    8.70    0.90
  12 -10   1    9.10    1.00
 -12  10  -1   11.50    1.00
  12 -11  -1    5.00    0.80
  12 -11  -1    4.40    0.70
 -12 -11   1    7.10    0.60
 -12  11   1    7.80    0.80
  11 -11  -1    2.90    0.70
  11 -11  -1    2.80    0.70
 -11 -11   1    2.10    0.40
 -11 -11   1    1.80    0.40
 -11  11   1    2.60    0.70
 -10 -11   1   19.50    1.60
  10 -11  -1   19.80    1.90
  10 -11  -1   17.00    1.90
 -10  11   1   17.80    1.80
  10  11  -1   16.20    1.90
   9 -11  -1    7.20    1.30
   9 -11  -1    8.10    1.30
  -9 -11   1    9.60    1.00
  -9 -11   1    9.50    0.90
   9 -11  -1    6.70    1.10
  -9  11   1    8.70    1.30
   9  11  -1    6.20    1.30
  -9  11   1    9.00    0.90
   8 -11  -1   13.90    1.70
  -8 -11   1   12.70    1.30
   8 -11  -1    9.30    2.30
   8 -11  -1   14.50    1.80
  -8 -11   1   11.50    1.20
   8 -11  -1   13.80    1.60
   8  11  -1   10.10    1.60
  -8  11   1   14.70    1.60
  -8  11   1   13.50    1.10
  -7 -11   1   79.59    5.60
   7 -11  -1   61.59    6.30
   7 -11  -1   67.39    5.60
   7 -11  -1   68.19    5.40
  -7 -11   1   80.69    5.40
   7  11  -1   76.19    5.60
   7  11  -1   76.89    5.20
  -7  11   1   61.39    5.60
  -7  11   1   65.49    5.40
  -7  11   1   59.69    5.20
   6 -11  -1   81.69    6.30
  -6 -11   1   92.09    6.20
   6 -11  -1   81.99    7.20
   6 -11  -1   81.39    6.40
  -6  11   1   83.39    6.40
   6  11  -1   81.29    6.10
  -6  11   1   76.09    6.50
   5 -11  -1  134.79   10.80
  -5 -11   1  152.08   10.00
   5 -11  -1  136.99   10.10
   5 -11  -1  126.09   10.20
  -5  11   1  127.69   10.20
  -5  11   1  132.89   10.30
  -5  11   1  123.49   10.10
   5  11  -1  150.28    9.90
   4 -11  -1  109.29    8.20
  -4 -11   1   88.39    7.40
   4 -11  -1  107.99    7.50
   4 -11  -1   98.79    7.60
  -4  11   1   91.69    7.70
  -4  11   1  103.69    7.70
  -4  11   1  107.49    7.50
   3 -11  -1    9.70    1.00
   3 -11  -1    7.60    1.40
  -3 -11   1    7.10    1.00
   3 -11  -1   16.10   19.80
  -3  11   1    8.70   14.90
  -3  11   1    9.80    1.00
   3  11  -1    7.40   10.50
  -3  11   1    9.00    1.30
   2 -11  -1   91.19   16.80
  -2 -11   1  101.59    7.50
   2 -11  -1   94.89    7.40
  -2  11   1   69.19   13.50
   2  11  -1   85.49   13.50
   1 -11  -1    7.50    8.70
   1 -11  -1    9.00    1.40
   1  11  -1   30.20    9.50
  -1  11   1   -5.20    7.10
   0 -11   1  116.19    9.00
   0 -11   1  119.29    8.60
   0 -11   1  121.39   19.40
   0  11  -1   97.09   14.90
   1 -11   1   20.70    2.20
   1 -11   1   20.10   13.10
   1 -11   1   20.10    1.80
  -1  11  -1   16.70   10.80
   2 -11   1  171.98   26.20
   2 -11   1  203.38   15.10
   2 -11   1  199.78   14.50
  -2  11  -1  189.08   14.70
  -2  11  -1  208.28   14.60
  -2  11  -1  196.88   28.10
   3 -11   1  272.57   37.40
   3 -11   1  302.67   21.40
   3 -11   1  277.97   21.50
  -3  11  -1  292.17   21.30
  -3  11  -1  276.57   21.10
   4 -11   1    6.80    1.20
   4 -11   1    6.10    1.50
   4 -11   1    8.50    1.30
  -4  11  -1    7.90    1.40
   4  11   1    9.70    1.20
  -4  11  -1    8.30    1.10
   5 -11   1    1.00    0.60
   5 -11   1    0.70    1.00
   5 -11   1    0.50    0.70
  -5  11  -1    0.40    1.10
  -5  11  -1    0.20    0.50
  -5  11  -1    1.10    0.30
   6 -11   1   20.30    2.10
   6 -11   1   23.00    2.10
   6 -11   1   19.00    2.10
   6 -11   1   20.90    2.90
   6  11   1   15.70    2.40
  -6  11  -1   21.20    2.00
  -6  11  -1   21.10    2.50
  -6  11  -1   17.70    1.80
   7 -11   1   18.50    1.80
   7 -11   1   22.50    4.10
   7 -11   1   16.40    1.80
  -7 -11  -1   11.90    1.40
   7 -11   1   16.60    1.80
  -7  11  -1   14.90    1.60
  -7  11  -1   19.50    2.20
  -7  11  -1   14.90    1.40
   7  11   1   12.80    1.70
   8 -11   1    3.80    0.90
   8 -11   1    3.20    1.00
   8 -11   1    3.80    1.80
  -8 -11  -1    1.70    0.50
   8 -11   1    2.30    0.80
   8  11   1    1.90    1.20
  -8  11  -1    2.30    0.80
  -8  11  -1    2.50    0.50
   9 -11   1    2.10    0.80
   9 -11   1    1.90    0.90
  -9 -11  -1    0.30    0.60
  -9  11  -1    0.80    0.40
   9  11   1    1.10    0.70
  -9  11  -1    2.10    0.80
  10 -11   1   10.80    1.30
  10 -11   1   10.50    1.40
 -10 -11  -1    8.90    1.00
 -10  11  -1   11.40    1.30
  10  11   1   12.00    1.40
  11 -11   1   31.30    2.70
 -11 -11  -1   35.80    2.60
  11  11   1   35.60    2.70
 -11  11  -1   31.70    2.70
  12 -11   1    1.00    0.40
 -12  11  -1    1.00    0.40
 -12 -12   1    0.30    0.30
  12 -12  -1    0.30    0.30
 -12  12   1   -0.30    0.30
  11 -12  -1    1.40    0.60
  11 -12  -1    2.30    0.60
 -11 -12   1    1.60    0.40
 -11 -12   1    2.80    0.40
 -11  12   1    2.30    0.60
  10 -12  -1    2.70    0.90
  10 -12  -1    1.90    0.70
 -10 -12   1    2.30    0.50
 -10 -12   1    2.20    0.50
 -10  12   1    2.70    0.70
   9 -12  -1    7.80    1.60
   9 -12  -1    5.70    1.20
  -9 -12   1    8.20    0.90
  -9 -12   1    8.10    1.00
   9 -12  -1    9.00    1.40
   9 -12  -1    7.60    3.00
  -9  12   1    6.20    1.10
  -8 -12   1    6.70    0.90
   8 -12  -1    6.00    1.40
   8 -12  -1    2.50    2.10
   8 -12  -1    6.40    1.20
  -8 -12   1    6.40    0.90
   8 -12  -1    5.30    1.10
  -8  12   1    6.50    1.10
   7 -12  -1   23.40    2.20
   7 -12  -1   21.30    2.10
  -7 -12   1   16.40    1.70
   7 -12  -1   13.20    3.20
  -7 -12   1   19.70    1.70
  -7  12   1   18.00    2.30
  -7  12   1   20.20    1.90
   6 -12  -1   75.69    5.60
  -6 -12   1   73.19    5.50
   6 -12  -1   75.69    6.50
   6 -12  -1   69.99    5.70
  -6  12   1   66.79    5.80
  -6  12   1   72.09    5.60
  -5 -12   1    4.30    0.60
   5 -12  -1    3.80    1.30
   5 -12  -1    3.10    0.80
   5 -12  -1    3.30    0.80
  -5  12   1    3.70    0.70
  -5  12   1    3.00    0.90
  -5  12   1    3.70    1.10
   4 -12  -1   13.30    1.40
  -4 -12   1   11.70    1.30
   4 -12  -1   12.70    1.50
   4 -12  -1   14.70    3.00
  -4  12   1   14.80    1.80
  -4  12   1   13.30    1.30
   3 -12  -1    4.20    1.10
  -3 -12   1    3.00    1.00
  -3 -12   1    3.00    0.60
   3 -12  -1    4.40    0.70
  -3  12   1    4.00    0.60
  -3  12   1    3.80    0.90
  -3  12   1   18.70   20.90
   2 -12  -1    7.40    1.30
   2 -12  -1   39.50   18.30
  -2 -12   1   10.60    1.50
  -2 -12   1    9.30    1.00
   2 -12  -1    7.40    0.90
  -2  12   1    7.20   13.20
   2  12  -1    8.40    1.30
  -2  12   1    7.60    0.90
  -2  12   1    7.50    1.30
   2  12  -1   -0.40   11.90
   1 -12  -1   44.20   11.60
  -1 -12   1   46.10    3.70
  -1 -12   1   42.00    3.20
   1 -12  -1   40.50    3.20
   1 -12  -1   44.80    3.60
   1  12  -1   37.30    3.40
   1  12  -1   29.90   12.50
  -1  12   1   34.10   10.10
  -1  12   1   37.60    3.30
   0 -12   1   12.70    1.70
   0 -12   1   23.40   15.30
   0 -12  -1   11.30    1.50
   0 -12   1   10.70    1.20
   0  12   1   10.00    1.30
   0  12  -1   16.70   12.60
   0  12  -1   11.20    1.50
   1 -12   1   22.20    1.90
   1 -12   1   45.30   19.00
   1 -12   1   24.00    2.50
  -1  12  -1   19.60    2.40
   1  12   1   25.40    2.10
  -1  12  -1   16.90   15.10
  -1  12  -1   20.20    1.90
   2 -12   1   14.60    2.00
   2 -12   1  -10.50   23.70
   2 -12   1   14.30    1.40
  -2  12  -1   15.00    1.50
   2  12   1   10.70    1.60
  -2  12  -1   14.80   19.60
  -2  12  -1   14.40    1.80
   3 -12   1    2.40    1.30
   3 -12   1    1.80    0.60
   3  12   1    2.10    0.80
  -3  12  -1    2.60    1.00
  -3  12  -1    2.40    0.60
   4 -12   1   48.50    4.10
   4 -12   1   54.49    4.00
   4 -12   1   54.99    4.80
   4  12   1   48.20    4.30
  -4  12  -1   53.09    4.00
   4  12   1   42.40    4.10
  -4  12  -1   52.19    4.30
   5 -12   1   22.70    2.70
   5 -12   1   24.30    2.30
   5 -12   1   23.30    3.10
  -5  12  -1   22.00    2.80
   5  12   1   28.80    2.30
  -5  12  -1   24.50    2.20
   6 -12   1    6.20    1.70
   6 -12   1    4.70    1.00
   6 -12   1    3.30    0.90
   6 -12   1    0.70    1.30
  -6  12  -1    4.40    1.30
  -6  12  -1    3.60    0.80
   6  12   1    4.30    0.90
   7 -12   1   22.60    2.20
   7 -12   1   25.80    2.40
   7 -12   1   25.30    2.30
   7 -12   1   29.70    3.70
  -7 -12  -1   19.00    1.90
   7  12   1   18.90    2.10
  -7  12  -1   26.00    2.20
  -8 -12  -1   19.60    1.60
   8 -12   1   15.80    1.90
   8 -12   1   17.10    3.00
   8 -12   1   17.80    2.00
   8 -12   1   18.20    2.00
   8  12   1   20.40    1.90
  -8  12  -1   19.40    1.90
  -9 -12  -1   13.00    1.20
   9 -12   1   15.00    1.60
   9 -12   1   11.90    1.60
   9  12   1   13.00    1.50
  -9  12  -1   12.80    1.50
  10 -12   1    3.90    0.90
  10 -12   1    5.80    0.90
 -10  12  -1    4.40    0.90
  10  12   1    4.70    0.90
  11 -12   1    6.10    0.80
  11 -12   1    5.50    0.80
 -11 -12  -1    4.80    0.60
 -11  12  -1    6.90    0.90
  11 -13  -1    5.60    1.00
  11 -13  -1    5.30    0.90
 -11  13   1    6.90    0.90
  10 -13  -1    4.40    1.00
 -10 -13   1    5.40    0.80
  10 -13  -1    5.90    1.10
 -10 -13   1    6.30    0.70
 -10  13   1    5.00    0.80
  -9 -13   1    9.50    1.10
   9 -13  -1   12.10    1.60
   9 -13  -1   14.00    1.60
   9 -13  -1   13.60    1.50
  -9 -13   1   10.00    1.10
  -9  13   1   13.90    1.40
   8 -13  -1    6.40    2.30
   8 -13  -1    4.30    1.10
   8 -13  -1    5.10    1.00
  -8 -13   1    3.20    0.60
  -8 -13   1    3.70    0.70
  -8  13   1    4.10    0.80
  -8  13   1    5.90    1.20
   7 -13  -1    2.20    0.90
   7 -13  -1    0.90    1.50
   7 -13  -1    2.60    0.90
  -7 -13   1    2.70    0.60
  -7  13   1    3.30    1.10
  -7  13   1    2.40    0.80
  -6 -13   1  146.29   12.30
   6 -13  -1  165.28   13.20
   6 -13  -1  165.98   12.30
   6 -13  -1  166.38   12.40
  -6  13   1  174.58   12.30
  -6  13   1  170.48   12.40
   5 -13  -1  132.59    9.80
   5 -13  -1  122.49   10.60
  -5  13   1  130.89    9.80
  -5  13   1  135.69   10.00
   4 -13  -1  787.22   56.09
  -4 -13   1  666.93   55.89
   4 -13  -1  813.82   56.69
   4 -13  -1  785.72   55.99
  -4  13   1  787.22   56.19
  -4  13   1  720.93   55.99
  -4  13   1  845.32   55.99
   3 -13  -1  281.17   21.80
   3 -13  -1  295.87   22.20
  -3 -13   1  301.77   21.60
  -3 -13   1  339.37   22.20
   3 -13  -1  288.97   21.60
  -3  13   1  282.97   21.80
  -3  13   1  293.57   21.60
   3  13  -1  290.07   21.80
  -2 -13   1   42.20    4.10
  -2 -13   1   43.80    3.60
   2  13  -1   45.50    4.00
  -2  13   1   54.69    3.70
   1 -13  -1  125.59    8.90
  -1 -13   1  115.29    8.90
   1 -13  -1  133.09    9.30
  -1 -13   1  115.29    9.30
   1  13  -1  108.89    9.10
   1  13  -1  100.89   21.90
  -1  13   1  125.19    9.10
   0 -13   1   74.29   23.20
   0 -13   1   81.79    6.40
   0 -13   1   77.79    5.80
   0  13  -1   74.09    6.10
   0  13  -1   56.39   19.40
   0  13  -1   77.19    5.80
   1 -13   1   85.59    6.90
   1  13   1   82.59    6.50
  -1  13  -1   85.19    6.60
  -1  13  -1   83.69    6.30
   2 -13   1   61.49    5.00
   2 -13   1   64.69    4.90
   2 -13   1   63.79    5.70
  -2  13  -1   63.49    5.20
   2  13   1   70.59    5.10
  -2  13  -1   62.09    4.90
   3 -13   1   91.49    6.60
   3 -13   1   93.29    6.80
   3 -13   1   88.89    7.30
  -3  13  -1   86.69    6.60
  -3  13  -1   90.09    6.90
   3  13   1   73.89    6.70
   4 -13   1  107.39    8.10
   4 -13   1  106.09    7.90
   4 -13   1  106.29    8.70
  -4  13  -1  113.29    8.40
   4  13   1   88.49    8.00
  -4  13  -1  112.89    8.30
   4  13   1  105.39    7.90
   5 -13   1  181.08   14.30
   5 -13   1  191.88   13.50
   5 -13   1  183.58   13.50
   5  13   1  158.38   13.60
  -5  13  -1  185.08   13.70
  -5  13  -1  186.98   13.40
   6 -13   1   89.69    7.10
   6 -13   1   92.79    7.00
  -6  13  -1   84.89    7.00
  -6  13  -1   97.49    7.30
   7 -13   1   23.90    2.30
   7 -13   1   20.90    3.70
   7 -13   1   26.30    2.60
   7 -13   1   23.10    2.70
  -7  13  -1   24.20    2.40
  -7  13  -1   23.90    3.10
   8 -13   1   16.70    1.80
   8 -13   1   18.90    1.80
  -8 -13  -1   13.00    1.70
   8 -13   1   13.50    2.70
   8 -13   1   16.10    1.70
  -8  13  -1   15.00    1.60
   8  13   1   12.60    1.60
   9 -13   1    0.00    0.60
   9 -13   1    0.10    0.80
  -9 -13  -1    0.80    0.40
   9  13   1    0.30    0.60
  -9  13  -1    0.60    0.60
  10 -13   1   13.30    1.40
  10 -13   1   11.60    1.40
 -10 -13  -1   11.90    1.10
 -10  13  -1   13.70    1.40
 -11 -13  -1   13.70    1.20
  11 -13   1   12.40    1.20
  11 -13   1   16.30    1.30
 -11  13  -1   15.50    1.30
 -11 -14   1    6.60    0.80
  11 -14  -1    4.40    0.80
 -11  14   1    6.60    0.80
  10 -14  -1    1.10    0.70
 -10  14   1    1.00    0.60
   9 -14  -1    6.90    1.10
   9 -14  -1    8.60    1.40
  -9 -14   1    7.30    0.90
  -9  14   1    8.80    1.20
   8 -14  -1    1.60    0.90
   8 -14  -1    2.70    0.90
   8 -14  -1    5.50    2.70
  -8  14   1    2.20    0.70
  -8  14   1    4.20    1.00
   7 -14  -1    3.40    2.00
   7 -14  -1    2.50    0.90
  -7  14   1    3.60    0.90
  -7  14   1    3.50    1.30
  -6 -14   1   94.69    7.90
   6 -14  -1   86.39    6.90
   6 -14  -1   90.89    7.90
  -6 -14   1   87.89    6.70
   6 -14  -1   87.99    6.90
  -6  14   1   90.89    6.80
  -6  14   1   88.79    7.10
   5 -14  -1   54.49    4.30
   5 -14  -1   51.59    5.20
   5 -14  -1   52.29    4.20
  -5  14   1   50.69    4.50
  -5  14   1   52.39    4.10
   4 -14  -1   45.30    3.60
  -4 -14   1   39.80    4.10
   4 -14  -1   44.30    3.40
  -4 -14   1   35.50    3.30
   4 -14  -1   47.50    4.40
  -4  14   1   47.70    3.40
  -4  14   1   35.80    3.60
  -4  14   1   42.90    3.80
   3 -14  -1   25.40    2.50
   3 -14  -1   27.20    2.30
  -3 -14   1   33.60    3.50
   3 -14  -1   30.20    3.10
  -3 -14   1   27.90    2.30
  -3  14   1   24.10    2.20
   3  14  -1   26.80    2.70
  -3  14   1   27.60    2.80
   2 -14  -1   12.00    1.30
  -2 -14   1   14.30    1.30
  -2 -14   1   18.00    2.60
  -2  14   1   11.00    1.20
  -2  14   1   12.00    1.80
   2  14  -1   11.50    1.80
   1 -14  -1   41.70    3.70
  -1 -14   1   39.90    3.20
   1 -14  -1   40.90    3.20
  -1  14   1   39.80    3.50
   1  14  -1   39.60    3.60
   0 -14   1   11.70    1.30
   0 -14   1   13.00    2.10
   0  14   1    9.40    1.60
   0  14  -1   12.30    1.80
   0  14  -1   11.40    1.10
   1 -14   1   16.10    2.20
   1 -14   1   22.50    3.40
   1 -14   1   20.10    1.90
  -1  14  -1   21.80    2.40
  -1  14  -1   21.60    1.80
   1  14   1   21.10    2.20
   2 -14   1    1.40    0.70
   2 -14   1    3.00    1.10
   2 -14   1    3.20    0.70
   2  14   1    2.40    1.00
  -2  14  -1    3.00    1.10
  -2  14  -1    2.40    0.60
   3 -14   1    7.70    1.20
   3 -14   1    6.00    1.50
   3 -14   1    6.40    1.00
  -3  14  -1    7.70    1.40
   3  14   1    8.90    1.60
  -3  14  -1    9.20    2.10
   4 -14   1    6.80    1.20
   4 -14   1    8.80    1.30
   4 -14   1    6.50    1.70
  -4  14  -1    9.30    1.70
  -4  14  -1    8.60    1.20
   4  14   1    6.00    1.30
   5 -14   1   46.30    3.70
   5 -14   1   44.30    3.80
   5 -14   1   43.20    4.60
  -5  14  -1   41.30    4.10
  -5  14  -1   46.50    3.60
   6 -14   1   76.79    7.30
   6 -14   1   77.09    6.40
   6 -14   1   80.29    6.30
  -6  14  -1   82.09    6.30
   6  14   1   92.99    6.30
  -6  14  -1   74.89    6.60
   7 -14   1   16.00    1.90
   7 -14   1   12.10    2.70
   7 -14   1   15.90    1.80
  -7  14  -1   17.90    1.80
  -7  14  -1   17.90    2.30
   8 -14   1    2.20    0.70
   8 -14   1    2.90    1.10
  -8 -14  -1    2.40    0.50
   8 -14   1    1.50    0.90
  -8  14  -1    2.50    0.70
   8  14   1   -0.10    1.20
   9 -14   1    4.50    0.80
   9 -14   1    3.20    0.90
  -9  14  -1    4.10    0.80
  10 -14   1    1.70    0.60
  10 -14   1    2.40    0.60
 -10 -14  -1    2.40    0.40
 -10  14  -1    2.30    0.60
  11 -14   1    0.40    0.30
 -11  14  -1    1.60    0.40
  11 -15  -1    7.30    0.80
  10 -15  -1   10.70    1.30
 -10 -15   1   11.30    1.00
 -10  15   1   11.70    1.20
   9 -15  -1   18.40    1.80
   9 -15  -1   20.70    2.00
  -9  15   1   20.30    1.80
   8 -15  -1   15.10    2.00
  -8 -15   1   21.80    1.60
   8 -15  -1   17.70    1.90
  -8  15   1   18.80    2.20
  -8  15   1   16.40    1.80
   7 -15  -1    4.10    1.10
   7 -15  -1    4.50    1.00
   7 -15  -1    2.90    3.00
  -7 -15   1    4.00    0.70
  -7  15   1    5.40    1.30
  -7  15   1    4.60    0.90
   6 -15  -1   17.20    2.50
   6 -15  -1   15.20    1.80
  -6 -15   1   16.80    1.50
   6 -15  -1   10.30    2.40
  -6  15   1   13.00    2.50
  -6  15   1   15.10    2.30
   5 -15  -1  148.09   11.80
   5 -15  -1  143.59   10.90
  -5 -15   1  127.89   10.70
   5 -15  -1  147.19   10.80
  -5  15   1  148.49   11.10
  -5  15   1  156.08   10.80
   4 -15  -1   36.60    4.10
  -4 -15   1   30.20    4.10
   4 -15  -1   40.30    3.30
   4 -15  -1   43.10    3.40
  -4  15   1   41.70    3.20
   4  15  -1   34.00    3.50
  -4  15   1   43.00    3.70
   3 -15  -1  137.79   10.50
   3 -15  -1  137.49   10.40
   3 -15  -1  136.39   11.10
  -3 -15   1  150.38   11.00
  -3 -15   1  147.39   10.30
   3  15  -1  132.19   10.90
  -3  15   1  140.29   10.60
  -3  15   1  137.09   10.30
   2 -15  -1    8.50    1.20
   2 -15  -1    7.90    1.60
  -2  15   1   10.90    1.80
   2  15  -1    5.50    1.50
  -2  15   1    9.10    0.90
  -1 -15   1  176.78   12.10
   1 -15  -1  154.08   12.10
   1 -15  -1  162.28   12.60
  -1 -15   1  175.48   12.70
   1  15  -1  177.08   12.40
  -1  15   1  138.49   12.70
   0 -15   1  130.69   11.20
   0  15   1  177.78   12.10
   1 -15   1  104.89    8.30
   1 -15   1   99.19    7.70
   1 -15   1  100.59    7.60
  -1  15  -1  101.79    8.00
  -1  15  -1   99.39    7.50
   2 -15   1   55.39    5.00
   2 -15   1   52.29    4.10
   2 -15   1   53.59    4.30
  -2  15  -1   52.79    4.60
  -2  15  -1   49.30    4.00
   2  15   1   50.19    4.90
   3 -15   1   51.59    4.10
   3 -15   1   52.39    4.20
   3 -15   1   51.59    5.00
  -3  15  -1   51.59    4.60
   3  15   1   45.30    4.30
  -3  15  -1   55.19    4.10
   4 -15   1   16.70    1.90
   4 -15   1   17.60    1.90
   4 -15   1   17.30    2.80
  -4  15  -1   22.30    2.60
  -4  15  -1   16.90    1.70
   4  15   1   14.80    2.20
   5 -15   1   18.70    2.00
   5 -15   1   18.20    3.00
   5 -15   1   18.90    2.00
  -5  15  -1   19.00    2.60
  -5  15  -1   18.00    1.80
   6 -15   1   19.50    2.10
   6 -15   1   18.80    2.20
   6 -15   1   15.40    3.00
  -6  15  -1   20.70    2.60
  -6  15  -1   19.50    2.20
   7 -15   1    2.70    2.60
   7 -15   1    6.10    1.10
   7 -15   1    6.70    1.20
  -7  15  -1    7.50    1.10
  -7  15  -1    8.50    1.40
   8 -15   1    2.80    0.70
  -8 -15  -1    2.00    0.40
   8 -15   1    3.50    0.90
  -8  15  -1    3.30    0.70
  -9 -15  -1    2.50    0.40
   9 -15   1    1.60    0.70
  -9  15  -1    2.10    0.60
  10 -15   1   10.00    1.10
 -10  15  -1   12.80    1.10
 -10 -16   1   11.30    1.00
  10 -16  -1    9.00    1.10
 -10  16   1   11.50    1.00
  -9 -16   1    3.70    0.60
   9 -16  -1    4.80    0.90
   9 -16  -1    3.80    0.70
  -9  16   1    5.10    0.70
   8 -16  -1   16.90    1.90
   8 -16  -1   16.40    1.90
  -8 -16   1   21.70    1.60
  -8  16   1   19.60    2.10
  -8  16   1   19.60    1.80
  -7 -16   1    2.80    0.50
   7 -16  -1    1.90    1.10
   7 -16  -1    0.90    0.80
  -7  16   1    1.70    0.60
  -7  16   1    1.90    1.10
   6 -16  -1    7.40    2.40
  -6 -16   1    8.80    1.00
   6 -16  -1    9.60    1.50
   6 -16  -1    7.40    1.20
  -6  16   1    6.80    1.50
  -6  16   1    9.70    1.20
   5 -16  -1    3.10    1.80
   5 -16  -1    0.50    0.80
  -5 -16   1    1.60    0.50
  -5  16   1    0.80    1.00
   4 -16  -1   34.90    3.00
  -4 -16   1   36.80    2.80
   4 -16  -1   34.20    2.90
   4 -16  -1   35.90    4.20
  -4  16   1   36.60    3.40
   4  16  -1   28.30    3.20
  -4  16   1   33.20    2.80
  -3 -16   1   11.50    1.80
   3 -16  -1   12.30    1.50
   3 -16  -1   11.00    2.30
   3 -16  -1   10.10    1.60
  -3  16   1   12.70    1.20
  -3  16   1   15.60    2.10
   3  16  -1   13.70    2.20
   2 -16  -1   40.40    4.00
  -2 -16   1   43.90    4.10
  -2 -16   1   33.50    3.60
   2 -16  -1   44.00    3.70
  -2  16   1   41.40    3.60
   2  16  -1   37.20    3.70
   1 -16  -1   26.90    2.30
  -1 -16   1   25.70    2.30
  -1 -16   1   21.50    3.10
   1 -16  -1   29.10    3.20
   1  16  -1   25.80    2.90
  -1  16   1   29.80    2.80
   0 -16   1   24.60    2.10
   0 -16   1   26.20    3.10
   0 -16  -1   17.10    2.00
   0  16   1   20.00    2.40
   0  16  -1   24.00    2.70
   1 -16   1   37.20    3.20
   1 -16   1   36.10    4.00
   1  16   1   39.00    3.40
  -1  16  -1   34.60    2.80
  -1  16  -1   35.80    3.50
   2 -16   1    0.60    0.70
   2 -16   1    0.40    1.30
   2 -16   1    0.10    0.70
  -2  16  -1   -0.20    0.50
  -2  16  -1    0.20    1.00
   2  16   1    1.70    1.00
   3 -16   1    0.40    0.70
   3 -16   1    0.00    0.70
  -3  16  -1    1.70    1.20
  -3  16  -1    0.20    0.50
   3  16   1    1.50    1.00
   4 -16   1    0.80    1.50
   4 -16   1    3.20    0.90
   4 -16   1    2.00    0.90
   4  16   1    2.20    1.10
  -4  16  -1    3.40    1.30
   5 -16   1    4.00    1.70
   5 -16   1    3.60    1.50
   5 -16   1    5.20    1.00
  -5  16  -1    5.10    1.00
   6 -16   1   16.20    1.70
   6 -16   1   12.10    2.80
   6 -16   1   12.70    1.70
  -6  16  -1   13.80    1.50
  -6  16  -1   14.10    2.20
   7 -16   1   -0.10    0.80
   7 -16   1    0.40    0.70
  -7 -16  -1    0.00    0.40
  -7  16  -1    0.60    0.50
  -7  16  -1    0.60    1.00
   8 -16   1   10.50    1.20
  -8 -16  -1    9.10    0.90
   8 -16   1    9.40    1.30
  -8  16  -1   11.40    1.20
  -9 -16  -1   15.90    1.30
   9 -16   1   11.50    1.40
  -9  16  -1   13.70    1.30
  10 -16   1    3.90    0.70
 -10  16  -1    4.60    0.60
  10 -17  -1    1.40    0.40
  -9 -17   1    1.90    0.30
   9 -17  -1    2.30    0.70
   9 -17  -1    0.30    0.60
  -9  17   1    2.80    0.50
   8 -17  -1    1.90    0.80
   8 -17  -1    1.30    0.70
  -8  17   1    1.40    0.50
   7 -17  -1    4.90    1.00
   7 -17  -1    4.50    1.00
  -7 -17   1    2.80    0.60
  -7  17   1    4.00    1.10
  -7  17   1    4.30    0.70
   6 -17  -1    0.80    0.80
   6 -17  -1    1.80    0.90
  -6 -17   1    1.60    0.50
  -6  17   1    1.20    0.50
  -6  17   1    2.60    1.20
   5 -17  -1    9.00    1.50
   5 -17  -1   10.10    1.50
  -5  17   1    8.60    1.10
  -5  17   1   12.50    2.10
   4 -17  -1   21.40    2.30
  -4 -17   1   28.90    2.10
   4 -17  -1   20.50    2.40
   4 -17  -1   15.50    3.00
  -4  17   1   29.10    3.10
  -4  17   1   23.00    2.00
   3 -17  -1   49.00    4.30
  -3 -17   1   59.79    4.20
   3 -17  -1   45.10    4.30
   3 -17  -1   50.69    5.30
  -3  17   1   53.89    4.70
   3  17  -1   63.39    4.70
  -2 -17   1   26.60    2.40
   2  17  -1   29.10    3.00
  -1 -17   1   61.99    5.70
  -1 -17   1   60.89    4.80
   1  17  -1   62.69    5.20
   0 -17   1  146.59   11.30
   0 -17   1  147.29   12.00
   0 -17  -1  154.98   11.20
   0  17  -1  150.98   11.50
   0  17   1  157.28   11.50
   1 -17   1   49.60    4.00
   1 -17   1   45.20    4.10
  -1 -17  -1   47.20    3.90
  -1  17  -1   59.29    4.50
   1  17   1   51.79    4.30
   2 -17   1   61.59    4.90
   2 -17   1   61.49    5.80
   2 -17   1   60.59    4.80
   2  17   1   52.29    5.00
  -2  17  -1   66.29    5.20
  -2  17  -1   61.89    4.60
   3 -17   1    8.50    1.40
   3 -17   1    9.30    2.00
   3 -17   1    9.30    1.50
  -3  17  -1   13.10    2.20
  -3  17  -1    9.20    1.10
   4 -17   1   23.40    2.10
   4 -17   1   20.80    2.10
   4 -17   1   15.10    2.90
  -4  17  -1   23.70    2.30
   4  17   1   17.40    2.40
   5 -17   1    1.00    2.00
  -5 -17  -1    3.20    0.70
   5 -17   1    2.40    0.90
   5 -17   1    3.40    0.90
  -5  17  -1    3.60    1.30
  -5  17  -1    2.80    0.70
   6 -17   1   43.60    3.50
  -6 -17  -1   38.40    3.30
   6 -17   1   42.50    3.60
  -6  17  -1   43.90    3.40
  -6  17  -1   45.60    3.90
   7 -17   1    9.40    1.30
   7 -17   1    9.00    1.30
  -7  17  -1    8.30    1.10
  -7  17  -1    9.00    1.40
   8 -17   1    0.30    0.50
  -8 -17  -1    0.50    0.30
   8 -17   1    0.90    0.70
  -8  17  -1    1.10    0.50
   9 -17   1   10.20    1.20
  -9  17  -1   12.40    1.10
   9 -18  -1    0.30    0.50
  -8 -18   1    0.40    0.30
   8 -18  -1    0.80    0.70
   8 -18  -1   -0.20    0.50
  -8  18   1    0.50    0.30
   7 -18  -1    2.00    0.80
   7 -18  -1    2.80    0.80
  -7 -18   1    3.00    0.50
  -7  18   1    2.50    0.50
  -7  18   1    2.00    1.00
  -6 -18   1    2.50    0.50
   6 -18  -1    2.30    0.90
   6 -18  -1    2.60    0.90
  -6  18   1    2.40    0.50
  -6  18   1    3.60    1.20
   5 -18  -1    0.50    0.80
  -5 -18   1    1.00    0.50
   5 -18  -1    0.30    0.80
  -5  18   1    1.00    1.20
   4 -18  -1    4.70    2.60
   4 -18  -1    7.90    1.30
   4 -18  -1    7.90    1.30
  -4 -18   1    7.60    1.10
  -4  18   1   12.30    2.00
   4  18  -1    8.00    1.30
   3 -18  -1   15.50    1.70
   3 -18  -1   11.50    1.60
   3 -18  -1   13.20    2.80
  -3 -18   1   16.70    1.60
   3  18  -1   13.90    2.20
  -3  18   1   19.50    2.70
   2 -18  -1   25.70    4.20
   2 -18  -1   19.20    1.80
  -2 -18   1   15.00    1.70
  -2  18   1   21.70    2.90
   2  18  -1   14.40    2.40
  -1 -18   1   15.00    1.70
  -1 -18   1   12.90    2.70
   1 -18  -1   16.00    1.70
  -1  18   1   22.00    2.90
   1  18  -1   15.80    2.50
   0 -18  -1    4.20    0.90
   0 -18   1    6.10    2.30
   0 -18   1    7.00    1.00
   0  18  -1    7.10    1.50
   0  18   1    5.00    1.30
   1 -18   1    3.20    0.90
  -1 -18  -1    3.80    0.80
   1 -18   1   -0.50    2.00
  -1  18  -1    3.70    2.10
   2 -18   1   16.90    1.90
   2 -18   1   13.90    2.80
   2 -18   1   18.90    2.30
  -2  18  -1   20.30    2.70
   3 -18   1    1.80    0.80
   3 -18   1    0.30    2.00
   3 -18   1    1.40    0.80
  -3  18  -1    3.80    1.30
   3  18   1    0.60    1.10
  -3  18  -1    2.10    0.50
   4 -18   1    8.30    1.30
   4 -18   1    7.20    1.20
   4 -18   1    8.60    2.50
  -4  18  -1    8.70    1.00
  -4  18  -1    8.00    1.60
   5 -18   1    3.60    1.00
   5 -18   1    4.60    1.00
  -5  18  -1    4.30    0.70
  -5  18  -1    3.50    1.30
   6 -18   1    0.00    0.80
   6 -18   1    0.80    0.70
  -6  18  -1    0.30    0.50
  -6  18  -1    0.20    1.00
   7 -18   1    1.30    0.70
   7 -18   1    0.70    0.60
  -7  18  -1    0.80    0.50
   8 -18   1   -0.20    0.60
   8 -18   1    0.00    0.50
  -8  18  -1    0.40    0.40
   9 -18   1    2.60    0.50
   8 -19  -1   17.00    1.50
   8 -19  -1   19.10    1.80
   7 -19  -1    1.70    0.70
   7 -19  -1    1.10    0.60
  -7  19   1    1.90    0.80
   6 -19  -1    2.00    0.70
   6 -19  -1    0.20    0.60
  -6 -19   1    1.50    0.70
  -6  19   1    1.40    1.10
  -5 -19   1   24.30    1.90
   5 -19  -1   18.80    2.10
  -5  19   1   19.60    2.60
   4 -19  -1   28.10    2.50
  -4 -19   1   25.50    2.30
   4 -19  -1   25.80    2.50
  -4  19   1   33.60    3.10
  -3 -19   1    4.20    0.70
   3  19  -1    5.80    1.30
  -2 -19   1   10.40    1.20
   2 -19  -1    5.00    1.00
   2  19  -1    9.00    1.50
  -2  19   1    6.80    1.50
   1 -19  -1    3.30    0.80
  -1 -19   1    4.20    0.80
  -1  19   1    6.20    1.30
   1  19  -1    4.40    1.30
   0 -19  -1    8.30    1.40
   0 -19   1   11.70    1.50
   0 -19   1   10.10    3.00
   0  19   1   15.70    2.10
   0  19  -1   13.80    2.30
   1 -19   1   47.80    3.60
   1 -19   1   30.40    5.30
   1 -19   1   41.50    3.50
  -1 -19  -1   38.60    3.60
  -1  19  -1   47.50    4.10
   1  19   1   51.39    4.00
  -2 -19  -1    2.50    0.70
   2 -19   1    0.30    0.70
   2 -19   1   -2.40    2.60
   2 -19   1    1.10    0.80
   2  19   1    2.90    1.20
  -2  19  -1    2.70    1.20
   3 -19   1    4.10    0.90
   3 -19   1    3.70    0.90
   3  19   1    2.70    1.20
  -3  19  -1    4.00    1.30
   4 -19   1    2.80    0.80
   4 -19   1    2.40    0.80
   4  19   1    0.80    1.20
  -4  19  -1    2.80    0.50
  -4  19  -1    2.80    1.30
   5 -19   1   11.00    1.40
   5 -19   1   10.70    1.40
  -5  19  -1   10.00    1.60
  -5  19  -1   10.10    1.00
   6 -19   1   16.30    1.70
   6 -19   1   15.40    1.60
  -6  19  -1   17.10    1.40
  -6  19  -1   17.90    2.20
   7 -19   1    2.60    0.70
   7 -19   1    1.20    0.50
  -7  19  -1    2.50    0.40
   8 -19   1   12.40    1.20
   8 -20  -1    2.60    0.60
   7 -20  -1    0.60    0.50
   7 -20  -1   -0.20    0.50
  -6 -20   1    4.30    0.60
   6 -20  -1    4.50    0.80
   6 -20  -1    4.70    0.80
  -6  20   1    4.10    1.10
  -5 -20   1   -0.10    0.40
   5 -20  -1    1.10    0.70
   5 -20  -1    1.10    0.70
   4 -20  -1    0.00    0.70
  -4 -20   1    1.00    0.50
   4 -20  -1    1.20    0.70
  -4  20   1    2.10    1.20
   3 -20  -1    1.30    0.70
  -3 -20   1    1.40    0.60
   3  20  -1    1.00    1.00
  -3  20   1    2.90    1.30
   2 -20  -1    4.80    0.90
  -2 -20   1    3.60    0.80
  -2  20   1    6.20    1.30
   2  20  -1    3.30    1.30
  -1 -20   1    0.70    0.60
   1  20  -1    0.30    1.00
  -1  20   1    1.70    1.20
   0 -20   1    0.50    0.70
   0 -20  -1   -0.30    0.60
   0  20   1    1.40    1.10
   0  20  -1    1.50    1.10
  -1 -20  -1    0.80    0.60
   1 -20   1    2.10    0.70
   1  20   1    4.00    1.20
  -1  20  -1    2.80    1.20
   2 -20   1    3.20    0.90
   2 -20   1    1.30    0.80
   2  20   1    1.70    1.10
  -2  20  -1    1.60    1.20
   3 -20   1    0.90    0.90
   3 -20   1    0.80    0.70
  -3  20  -1    1.80    1.10
   4 -20   1    0.90    0.60
   4 -20   1    0.30    0.70
  -4  20  -1    0.90    1.10
   5 -20   1    2.60    0.70
   5 -20   1    2.20    0.70
  -5  20  -1    3.30    1.20
   6 -20   1    2.90    0.70
   6 -20   1    3.50    0.70
  -6  20  -1    3.50    0.90
   7 -20   1    1.00    0.50
   7 -20   1    1.00    0.60
   6 -21  -1    6.20    0.90
   6 -21  -1    5.50    0.80
   5 -21  -1    6.00    1.00
   5 -21  -1    5.00    0.90
  -5 -21   1    4.40    0.70
  -5  21   1    9.50    1.70
   4 -21  -1   11.50    1.40
   4 -21  -1   12.10    1.70
  -4  21   1   14.00    2.00
  -3 -21   1   27.30    2.40
   3 -21  -1   29.20    2.50
  -3  21   1   31.50    3.00
   3  21  -1   29.50    2.70
   2 -21  -1    3.40    0.70
  -2 -21   1    1.80    0.60
  -2  21   1    3.30    1.20
   1 -21  -1    9.50    1.20
  -1 -21   1    8.50    1.20
   1  21  -1    8.20    1.50
  -1  21   1   13.40    2.20
   0 -21   1    3.70    0.80
   0 -21  -1    2.70    0.70
   0  21  -1    2.70    1.20
   0  21   1    5.80    1.30
   1 -21   1   12.20    1.40
  -1  21  -1   12.30    2.10
   1  21   1   11.90    2.20
   2 -21   1    7.60    1.20
   2 -21   1    5.70    0.90
   2  21   1   11.70    1.90
  -2  21  -1    7.90    1.50
   3 -21   1    0.90    0.60
   3 -21   1    0.70    0.60
   3  21   1    0.00    0.80
  -3  21  -1    0.00    1.00
   4 -21   1   12.70    1.30
   4 -21   1   10.00    1.30
  -4  21  -1   12.30    1.90
   5 -21   1    2.10    0.60
   5 -21   1    1.30    0.60
  -5  21  -1    1.60    1.00
   6 -21   1    2.80    0.50
   6 -21   1    2.30    0.60
   5 -22  -1    9.30    1.10
  -5  22   1    7.70    1.50
  -4 -22   1    4.00    0.60
   4 -22  -1    3.70    0.70
  -4  22   1    3.10    1.10
  -3 -22   1    6.00    0.80
   3 -22  -1    3.60    0.70
  -3  22   1    5.40    1.20
   2 -22  -1   10.90    1.20
  -2 -22   1   11.10    1.20
  -2  22   1   12.20    2.00
   2  22  -1   10.20    1.70
   1 -22  -1    1.50    0.60
  -1 -22   1    1.30    0.80
   1  22  -1    1.30    1.00
  -1  22   1    3.30    1.20
   0 -22  -1    1.30    0.60
   0 -22   1    2.30    0.60
   0  22   1    2.70    1.20
   0  22  -1    2.10    1.00
  -1 -22  -1    0.70    0.60
   1 -22   1    3.30    0.70
   1  22   1    1.60    1.10
  -1  22  -1    2.60    1.10
   2 -22   1    4.60    0.80
  -2  22  -1    4.20    1.20
   2  22   1    4.70    1.10
   3 -22   1    0.40    0.50
   3 -22   1   -0.40    0.50
  -3  22  -1   -0.20    1.00
   4 -22   1    0.90    0.50
   4 -22   1    1.10    0.50
  -4  22  -1   -0.60    0.90
   5 -22   1    6.00    0.90
   5 -22   1    4.70    0.80
  -5  23   1   18.20    1.60
   4 -23  -1   10.80    1.10
  -4  23   1    9.40    1.60
   3 -23  -1   -0.10    0.50
  -3  23   1    0.30    0.90
  -2 -23   1    6.70    1.00
   2 -23  -1    9.10    1.00
  -2  23   1   10.00    1.70
  -1 -23   1    5.40    0.70
   1  23  -1    6.50    1.10
   0 -23   1    8.70    1.10
   0 -23  -1    7.90    1.20
   0  23   1   11.10    1.70
   0  23  -1    8.70    1.70
   1 -23   1   13.70    1.40
  -1  23  -1   15.00    2.00
   1  23   1   16.10    1.80
   2 -23   1    5.20    0.90
  -2  23  -1    6.30    1.10
   3 -23   1   27.00    2.20
  -3  23  -1   26.40    2.50
   4 -23   1    5.20    0.70
  -3  24   1   10.60    1.30
  -2  24   1    2.90    0.80
  -1  24   1    0.00    0.70
   0  24   1    2.60    0.70
   1  24   1    8.40    1.20
  -1  24  -1    7.40    1.20
  14   0  -2    5.90    0.60
 -14   0   2    5.10    0.50
  13   0  -2    1.10    0.50
 -13   0   2    1.10    0.30
 -12   0   2   10.40    1.30
 -12   0   2   12.70    1.20
 -12   0   2    9.90    1.00
  12   0  -2   11.40    1.30
 -11   0   2    2.40    0.50
 -11   0   2    3.70    0.80
 -11   0   2    2.80    0.60
  11   0  -2    3.70    0.70
  11   0  -2    3.50    0.80
 -10   0   2   12.40    1.40
 -10   0   2   14.00    1.60
  10   0  -2   15.40    1.60
  10   0  -2   13.40    1.50
   9   0  -2  205.08   14.60
   9   0  -2  198.68   14.60
   9   0  -2  197.58   15.70
  -9   0   2  193.88   14.60
  -9   0   2  184.48   14.40
  -9   0   2  204.18   14.50
   8   0  -2  282.07   19.10
   8   0  -2  270.97   19.10
   8   0  -2  269.77   20.00
  -8   0   2  253.97   19.10
   8   0  -2  260.97   19.30
  -8   0   2  245.98   19.10
  -8   0   2  242.58   19.00
   7   0  -2   13.30   27.60
   7   0  -2    2.00    1.00
   7   0  -2    1.30    0.50
   7   0  -2    2.00    0.80
   7   0  -2    1.30    0.50
   7   0  -2    2.20    0.60
  -7   0   2    1.90    0.40
  -7   0   2    1.40    0.40
   6   0  -2   80.79    6.70
  -6   0   2   35.70   14.80
   6   0  -2   84.89   16.50
   6   0  -2   78.79    6.30
   6   0  -2   87.79    6.10
  -6   0   2   82.49    6.00
  -5   0   2   -3.00    7.00
   5   0  -2    2.50    0.80
   5   0  -2    2.90    1.00
   5   0  -2    2.20    6.70
   4   0  -2 1750.12  127.69
  -4   0   2 1677.03  127.69
   4   0  -2 1738.33  124.79
   3   0  -2 2651.73  196.28
   3   0  -2 2611.44  194.28
  -3   0   2 2811.42  200.18
  -2   0   2   86.59    8.60
   2   0  -2   83.49    8.70
   2   0  -2   91.09    6.70
   0   0   2  628.54   45.00
   0   0  -2  571.74   44.90
   0   0   2  612.04   43.80
  -2   0  -2  937.71   65.19
   2   0   2  845.52   63.39
  -2   0  -2  911.91   63.39
   2   0   2  799.22   64.99
  -3   0  -2   79.59    9.60
   3   0   2   89.49    6.60
   3   0   2   79.89    9.80
   4   0   2   72.29    5.50
  -4   0  -2   64.19   10.00
   4   0   2   51.69    9.60
  -5   0  -2  436.56   33.20
  -5   0  -2  503.75   39.90
   5   0   2  380.96   39.00
   5   0   2  502.45   33.70
   6   0   2  147.09   10.40
  -6   0  -2  135.79   10.40
  -7   0  -2   42.40    3.50
   7   0   2   47.10    3.60
   7   0   2   45.30    4.80
   7   0   2   45.90    3.60
  -8   0  -2    4.70    0.70
   8   0   2    4.90    0.80
  -8   0  -2    5.10    0.70
   8   0   2    4.70    0.80
   9   0   2   13.90    1.50
  -9   0  -2   12.40    1.30
  -9   0  -2   15.30    1.40
 -10   0  -2   91.09    7.30
  10   0   2  107.39    7.40
 -10   0  -2   93.89    7.30
 -11   0  -2    1.50    0.50
  11   0   2    1.20    0.60
 -11   0  -2    1.40    0.40
 -12   0  -2   51.19    4.30
 -12   0  -2   61.29    4.40
  12   0   2   63.49    4.50
  13   0   2    1.60    0.50
 -13   0  -2    0.90    0.20
  14  -1  -2    2.00    0.30
 -14  -1   2    1.80    0.30
 -14   1   2    2.10    0.30
  14   1  -2    1.90    0.30
  13  -1  -2    2.50    0.60
 -13  -1   2    2.80    0.50
 -13   1   2    1.90    0.60
  13   1  -2    3.50    0.60
 -13   1   2    3.50    0.50
 -12  -1   2    6.20    1.10
 -12  -1   2    7.70    0.90
  12  -1  -2   10.10    1.20
 -12  -1   2    9.00    1.00
 -12   1   2    9.10    1.20
 -12   1   2   10.80    1.00
  12   1  -2    8.20    1.10
  11  -1  -2   40.30    3.40
 -11  -1   2   47.50    3.40
 -11  -1   2   40.40    3.50
  11  -1  -2   37.90    3.30
 -11  -1   2   45.70    3.30
 -11   1   2   40.00    3.20
 -11   1   2   35.20    3.40
  11   1  -2   43.30    3.40
 -11   1   2   44.90    3.40
 -10  -1   2   31.20    2.40
 -10  -1   2   28.30    2.50
 -10  -1   2   30.10    2.70
  10  -1  -2   29.70    2.60
  10  -1  -2   28.40    2.60
 -10   1   2   34.60    2.40
  10   1  -2   25.40    2.50
 -10   1   2   29.10    2.70
  10   1  -2   26.30    2.50
 -10   1   2   32.60    2.50
  -9  -1   2  102.39    8.00
   9  -1  -2   97.59    8.00
  -9  -1   2  111.69    7.90
   9  -1  -2   95.39    9.10
  -9  -1   2  116.79    7.90
   9  -1  -2   96.89    7.90
   9   1  -2  107.29    7.90
   9   1  -2  102.29    9.40
  -9   1   2  110.09    7.90
   9   1  -2  115.19    8.10
  -9   1   2   96.69    8.00
   8  -1  -2   59.89    4.60
  -8  -1   2   66.49    4.50
  -8  -1   2   61.89    4.50
   8  -1  -2   54.59    5.50
   8  -1  -2   55.39    4.90
  -8  -1   2   50.29    4.60
   8  -1  -2   54.39    4.60
  -8   1   2   63.69    4.40
   8   1  -2   62.69    5.70
   8   1  -2   58.79    4.60
  -8   1   2   55.39    4.60
   8   1  -2   55.99    4.90
   8   1  -2   58.89    4.60
  -8   1   2   60.19    4.50
   7  -1  -2   10.10    1.20
   7  -1  -2   10.70    1.10
   7  -1  -2    8.70    1.80
   7  -1  -2    9.70    1.40
  -7  -1   2   36.10   23.20
   7  -1  -2   11.40    1.30
   7  -1  -2   31.80   22.20
  -7  -1   2   12.90    1.10
  -7   1   2   14.80   23.10
  -7   1   2   12.90    1.00
   7   1  -2   28.70   20.30
   7   1  -2    9.90    1.20
   7   1  -2   10.40    1.70
  -7   1   2   11.60    1.10
   7   1  -2   10.90    1.20
   7   1  -2    9.30    1.80
  -6  -1   2    1.10    0.30
   6  -1  -2   -0.20    0.70
   6  -1  -2    0.50    0.90
  -6  -1   2   -7.00   12.30
   6  -1  -2    9.20   11.60
   6  -1  -2    0.80    0.50
   6   1  -2   -0.60    0.70
   6   1  -2   -2.70   11.00
   6   1  -2    0.20    0.90
  -6   1   2    1.10    0.30
  -6   1   2   17.00   12.30
  -5  -1   2   15.40    1.30
  -5  -1   2   15.70    7.60
   5  -1  -2   14.60    2.10
   5  -1  -2   28.50    8.80
   5   1  -2   14.80    2.10
   5   1  -2   16.90    1.80
  -5   1   2   10.30    8.30
   5   1  -2    9.00    7.20
  -5   1   2   16.80    1.30
  -4  -1   2   22.50    6.20
   4  -1  -2   19.90    2.10
   4  -1  -2   20.20    5.80
   4   1  -2   25.10    6.10
  -4   1   2   26.60    6.50
   4   1  -2   20.70    2.10
  -3  -1   2   11.80    3.80
   3  -1  -2    7.40    1.30
   3   1  -2    8.60    1.30
   3   1  -2   10.20    3.90
  -3   1   2    7.30    3.50
   2  -1  -2    2.50    2.40
   2  -1  -2    1.60    0.60
   2   1  -2    1.70    2.50
  -2   1   2    0.50    2.50
   2   1  -2    3.60    0.80
   2   1  -2    3.60    2.80
   1  -1  -2  100.49    8.00
   1  -1  -2   76.99    6.40
   1   1  -2  109.09    8.50
   1   1  -2   79.89    6.50
   0  -1   2   63.89    4.90
   0  -1  -2   64.99    4.90
   0   1   2   63.59    4.80
   0   1  -2   82.09    7.40
   0   1  -2   53.69    4.90
   0   1   2   79.49    6.20
  -1  -1  -2  777.92   63.59
   1  -1   2  929.51   65.29
   1   1   2  866.21   63.49
  -1   1  -2  987.60   65.29
   1   1   2  945.21   64.79
  -1   1  -2  785.02   63.59
  -2  -1  -2  118.19    9.60
   2  -1   2  153.48   12.40
  -2  -1  -2  141.99   11.50
   2  -1   2  123.89    9.60
   2   1   2  125.49   11.40
  -2   1  -2  140.19   12.00
   2   1   2  127.99    9.50
  -2   1  -2  127.39    9.70
  -3  -1  -2   73.29    8.60
   3  -1   2   59.69    4.90
   3  -1   2   74.39    9.20
   3   1   2   65.79    8.20
   3   1   2   60.29    4.80
  -3   1  -2   62.39    8.60
  -4  -1  -2   30.50    6.80
   4  -1   2   13.50    7.00
   4  -1   2   13.60    1.80
   4   1   2   33.10    7.40
  -4   1  -2   15.90    1.40
   4   1   2   16.30    1.80
  -4   1  -2   15.10    6.70
  -5  -1  -2  108.99    7.40
   5  -1   2   88.09   15.50
   5  -1   2   95.49    7.90
  -5  -1  -2  115.09   17.60
   5   1   2   92.09    7.80
  -5   1  -2  124.89   17.90
   5   1   2  109.79   17.60
   6  -1   2   59.69   19.30
   6  -1   2   26.10    2.20
   6  -1   2   25.80    2.90
  -6  -1  -2   28.40    2.10
   6   1   2   21.50    2.90
  -6   1  -2   17.10   18.30
   6   1   2   23.20    2.10
  -6   1  -2   29.20    2.10
  -7  -1  -2   11.90    1.10
   7  -1   2   11.20    1.30
   7  -1   2   11.20    1.30
   7  -1   2    9.60    2.00
  -7  -1  -2   11.50    1.10
   7   1   2    9.40    1.20
  -7   1  -2   12.00    1.10
  -7   1  -2   12.80    1.10
   8  -1   2    2.40    2.70
   8  -1   2    5.00    0.90
  -8  -1  -2    5.20    1.00
   8  -1   2    5.80    0.90
   8   1   2    4.40    0.80
  -8   1  -2    4.50    0.70
  -8   1  -2    5.20    0.80
   9  -1   2    5.20    1.00
   9  -1   2    4.30    0.90
  -9  -1  -2    6.60    0.90
  -9  -1  -2    5.80    0.80
  -9   1  -2    5.70    0.80
   9   1   2    5.50    0.90
  -9   1  -2    5.60    0.90
  10  -1   2   76.19    6.20
 -10  -1  -2   85.29    6.10
 -10  -1  -2   78.49    6.10
  10   1   2   72.29    6.20
 -10   1  -2   85.29    6.10
 -10   1  -2   85.99    6.10
 -11  -1  -2   78.09    5.70
 -11  -1  -2   80.29    5.80
  11  -1   2   71.69    5.80
 -11   1  -2   77.49    5.80
  11   1   2   72.99    5.80
 -11   1  -2   75.19    5.70
 -12  -1  -2   23.50    1.80
  12  -1   2   22.70    1.90
 -12  -1  -2   20.50    1.80
 -12   1  -2   26.50    1.90
  12   1   2   20.70    1.80
 -12   1  -2   20.10    1.70
  13  -1   2   26.40    2.00
 -13  -1  -2   25.90    2.00
  13  -1   2   26.50    2.20
  13   1   2   27.00    2.20
 -13   1  -2   26.30    2.00
 -14  -2   2    9.10    0.80
  14  -2  -2   10.20    0.90
  14   2  -2   10.90    1.10
 -14   2   2    9.00    0.80
  13  -2  -2    6.20    0.90
 -13  -2   2    5.60    0.70
  13   2  -2    7.00    0.80
 -13   2   2    4.20    0.70
 -13   2   2    6.20    0.70
 -12  -2   2    1.70    0.50
  12  -2  -2    3.40    0.70
  12  -2  -2    1.70    0.60
 -12  -2   2    1.40    0.40
  12   2  -2    1.70    0.60
 -12   2   2    2.50    0.50
 -12   2   2    3.70    0.80
  11  -2  -2   59.89    4.70
  11  -2  -2   60.29    4.80
 -11  -2   2   62.49    4.60
 -11  -2   2   65.39    4.70
 -11   2   2   52.59    4.60
 -11   2   2   57.89    4.80
 -11   2   2   58.99    4.70
  11   2  -2   69.69    4.80
  10  -2  -2   50.29    3.70
 -10  -2   2   42.40    3.50
 -10  -2   2   40.40    3.50
  10  -2  -2   48.50    6.40
 -10  -2   2   41.80    3.70
  10  -2  -2   46.60    3.70
 -10   2   2   43.40    3.40
 -10   2   2   48.40    3.70
 -10   2   2   48.10    3.60
  10   2  -2   44.00    3.60
  10   2  -2   42.50    3.50
  -9  -2   2  262.47   19.00
   9  -2  -2  252.87   20.10
   9  -2  -2  269.67   19.10
  -9  -2   2  249.08   19.10
   9  -2  -2  261.27   19.10
  -9   2   2  266.57   19.20
  -9   2   2  259.17   19.00
   9   2  -2  259.57   19.30
   9   2  -2  265.27   19.10
  -9   2   2  256.37   19.00
   9   2  -2  253.97   20.90
   8  -2  -2   32.90    2.50
  -8  -2   2   27.30    2.30
   8  -2  -2   24.50    2.30
   8  -2  -2   30.20    2.40
  -8  -2   2   27.70    2.30
   8  -2  -2   28.10    2.90
  -8   2   2   29.10    2.30
   8   2  -2   26.90    2.40
   8   2  -2   25.40    3.70
   8   2  -2   24.50    2.90
  -8   2   2   32.80    2.50
   8   2  -2   29.40    2.40
   7  -2  -2    0.30    0.90
  -7  -2   2    1.90    0.40
   7  -2  -2    0.80    0.80
  -7  -2   2    2.10    0.40
   7  -2  -2    0.80    0.60
   7  -2  -2    0.80    0.40
   7  -2  -2    1.10    0.40
   7  -2  -2   31.70   23.10
   7   2  -2    1.70    0.60
  -7   2   2    1.40    0.30
  -7   2   2    2.00    0.60
  -7   2   2    3.50   22.60
   7   2  -2    1.60    1.10
   6  -2  -2   55.59    4.10
   6  -2  -2   69.89   16.90
  -6  -2   2   52.89    4.10
   6  -2  -2   52.09    4.30
  -6  -2   2   82.89   16.50
   6  -2  -2   57.69    4.90
   6   2  -2   55.59    4.80
  -6   2   2   51.99    4.10
   6   2  -2   50.29   13.50
   6   2  -2   54.39    4.40
  -5  -2   2  562.44   45.20
   5  -2  -2  547.65   45.00
   5  -2  -2  533.85   40.20
  -5  -2   2  562.14   39.70
   5  -2  -2  570.14   39.70
  -5   2   2  560.54   39.70
  -5   2   2  514.95   44.90
   5   2  -2  535.85   39.80
   5   2  -2  515.65   44.20
   5   2  -2  559.04   40.20
   4  -2  -2  376.66   29.70
  -4  -2   2  342.87   29.80
   4  -2  -2  362.26   26.10
   4   2  -2  352.46   26.10
   4   2  -2  340.07   29.20
   3  -2  -2  284.37   22.50
   3  -2  -2  282.37   20.00
  -3   2   2  279.77   22.50
   3   2  -2  261.17   20.10
   3   2  -2  255.77   22.40
   2  -2  -2   50.69    6.30
   2  -2  -2   54.89    4.10
   2   2  -2   53.59    4.20
   2   2  -2   48.20    6.20
  -2   2   2   44.80    6.30
   2   2  -2   56.79    6.60
   1  -2  -2  414.86   29.80
   1  -2  -2  411.96   28.60
  -1  -2   2  368.86   30.10
   1  -2  -2  408.66   29.80
   1   2  -2  389.36   30.20
   1   2  -2  365.66   28.60
   0  -2  -2  796.62   54.49
   0  -2   2  756.82   55.99
   0  -2   2  740.53   54.49
   0  -2  -2  709.83   55.19
   0   2  -2  733.43   55.99
   0   2   2  748.03   55.19
   0   2  -2  777.62   54.59
   1  -2   2   13.30    1.30
  -1  -2  -2   13.50    2.50
   1  -2   2   14.60    3.70
  -1  -2  -2   11.60    1.30
  -1   2  -2   21.40    3.90
   1   2   2    9.80    2.30
  -1   2  -2   12.60    1.50
  -2  -2  -2  116.79    7.90
  -2  -2  -2  112.29    9.60
   2  -2   2  101.79    7.90
   2  -2   2   97.79   10.60
   2   2   2  107.39    9.50
  -2   2  -2   98.29    8.00
  -2   2  -2   97.79   10.20
  -3  -2  -2   27.30    5.20
   3  -2   2   14.70    5.30
   3  -2   2   16.60    1.80
  -3   2  -2    9.10    4.80
   3   2   2   23.90    5.00
  -4  -2  -2  109.79   13.00
   4  -2   2  103.09    7.50
  -4   2  -2   93.69   13.60
   4   2   2   82.39    7.20
   4   2   2  102.19   12.30
  -4   2  -2   95.69    7.00
  -5  -2  -2  247.48   19.90
  -5  -2  -2  278.97   27.20
   5  -2   2  266.87   28.90
   5  -2   2  292.77   20.50
   5   2   2  267.67   20.30
  -5   2  -2  289.27   28.10
  -5   2  -2  277.37   19.90
   5   2   2  295.27   26.90
   6  -2   2   33.70    3.30
  -6  -2  -2   34.60    2.60
   6  -2   2   30.20    2.70
   6  -2   2   39.70   20.50
  -6   2  -2   32.40    2.60
   6   2   2   35.40    2.60
  -6   2  -2   27.30   19.00
   6   2   2   31.40    3.50
  -6   2  -2   33.10    2.60
   7  -2   2   13.30    1.20
  -7  -2  -2    9.10    1.00
   7  -2   2   12.10    2.00
  -7  -2  -2    8.70    1.00
  -7   2  -2   10.60    1.00
   7   2   2   11.50    1.10
  -7   2  -2    8.00    1.30
  -7   2  -2    9.50    1.00
   8  -2   2   36.40    4.70
   8  -2   2   41.80    3.00
  -8  -2  -2   29.20    2.80
   8  -2   2   39.20    3.00
  -8  -2  -2   31.70    3.30
   8   2   2   36.20    2.90
  -8   2  -2   36.70    3.10
  -8   2  -2   36.50    2.80
  -8   2  -2   35.00    2.90
  -9  -2  -2   10.70    1.10
   9  -2   2   10.60    1.20
   9  -2   2    9.60    1.30
  -9  -2  -2   11.10    1.10
  -9   2  -2    7.70    1.20
  -9   2  -2    9.90    1.10
  -9   2  -2    9.00    1.10
   9   2   2   11.80    1.30
  10  -2   2    1.80    0.70
 -10  -2  -2    3.40    0.60
 -10  -2  -2    4.00    0.70
 -10   2  -2    2.30    0.80
  10   2   2    3.20    0.70
 -10   2  -2    2.60    0.50
 -10   2  -2    3.40    0.60
 -11  -2  -2   49.30    4.00
  11  -2   2   57.09    4.10
 -11  -2  -2   50.69    4.00
 -11   2  -2   48.80    3.90
  11   2   2   56.89    4.10
 -11   2  -2   50.99    4.00
 -12  -2  -2    6.20    0.80
  12  -2   2    3.90    0.70
 -12  -2  -2    6.10    0.70
  12   2   2    6.40    0.70
 -12   2  -2    4.80    0.70
 -13  -2  -2    2.80    0.40
 -13   2  -2    2.90    0.40
 -13  -3   2    2.10    0.40
  13  -3  -2    2.00    0.50
 -13   3   2    1.80    0.50
  13   3  -2    2.10    0.50
 -13   3   2    1.90    0.40
 -12  -3   2    3.00    0.60
  12  -3  -2    2.30    0.60
 -12  -3   2    2.90    0.50
  12  -3  -2    2.50    0.70
 -12   3   2    3.40    0.60
  12   3  -2    2.60    0.60
 -12   3   2    2.90    0.80
 -11  -3   2    0.80    0.40
  11  -3  -2    0.90    0.70
  11  -3  -2    0.20    0.60
 -11   3   2    0.00    0.60
  11   3  -2    0.60    0.60
 -11   3   2    1.50    0.50
  10  -3  -2   -0.50    2.50
 -10  -3   2    1.20    0.40
  10  -3  -2    2.50    0.80
  10  -3  -2    1.20    0.60
 -10  -3   2    1.00    0.50
 -10   3   2    1.20    0.40
 -10   3   2    2.00    0.70
  10   3  -2    0.30    0.50
 -10   3   2    1.80    0.60
   9  -3  -2   17.40    1.80
  -9  -3   2   17.20    1.60
  -9  -3   2   18.60    1.60
   9  -3  -2   17.40    1.90
   9  -3  -2   12.90    2.70
  -9   3   2   20.80    1.60
  -9   3   2   19.20    1.90
   9   3  -2   16.10    1.70
  -9   3   2   19.30    1.50
   9   3  -2   14.00    1.70
   8  -3  -2    1.40    1.80
   8  -3  -2   -0.30    0.90
  -8  -3   2    0.90    0.40
   8  -3  -2    1.10    0.60
  -8  -3   2    0.40    0.40
   8  -3  -2    1.20    0.60
   8  -3  -2    0.50    0.50
  -8   3   2    1.40    0.60
   8   3  -2    0.60    0.50
   8   3  -2    3.50    2.00
   8   3  -2    0.80    0.50
   8   3  -2    1.10    1.00
  -8   3   2    1.40    0.40
  -8   3   2    1.20    0.40
   7  -3  -2   76.59    6.60
  -7  -3   2   81.09    5.70
   7  -3  -2   69.19    5.80
   7  -3  -2   75.79    5.80
   7  -3  -2   71.99    6.10
   7  -3  -2   81.69    5.70
   7  -3  -2   49.30   25.50
  -7  -3   2   77.69    5.70
   7   3  -2   73.09    5.70
  -7   3   2   48.70   26.90
   7   3  -2   74.39    6.00
  -7   3   2   74.79    5.80
   7   3  -2   67.09    6.50
  -7   3   2   86.39    5.70
   6  -3  -2   28.40    2.30
   6  -3  -2   28.40   15.60
   6  -3  -2   26.30    3.00
   6  -3  -2   23.10    2.70
  -6  -3   2   28.70    2.20
  -6   3   2   31.20    2.20
   6   3  -2   27.30    3.20
   6   3  -2   24.70    2.60
   6   3  -2   38.10   12.80
  -6   3   2    0.40   14.50
   5  -3  -2   44.60    4.40
   5  -3  -2   62.19   11.60
  -5  -3   2   54.19    3.90
   5  -3  -2   53.59    4.00
   5   3  -2   64.69   10.80
  -5   3   2   49.50   11.00
   5   3  -2   49.30    4.50
   4  -3  -2    4.40    1.00
   4  -3  -2    4.30    5.70
   4   3  -2    3.70    1.00
  -4   3   2   11.00    5.70
   4   3  -2    6.20    5.10
   3  -3  -2   10.40    4.10
   3  -3  -2    6.70    1.10
  -3   3   2    9.50    4.00
   3   3  -2    7.90    1.30
   3   3  -2    6.70    3.90
   3   3  -2    7.30    4.10
   2  -3  -2    7.60    3.00
   2  -3  -2    4.60    0.90
   2   3  -2    7.50    1.10
   2   3  -2    9.50    3.60
   2   3  -2    6.40    3.30
  -1  -3   2    3.80    2.60
   1  -3  -2    5.00    2.10
   1  -3  -2    4.70    0.70
   1   3  -2    3.80    0.80
  -1   3   2    6.00    2.30
   1   3  -2    5.40    2.60
   0  -3   2   30.30    2.50
   0  -3   2   34.50    4.80
   0  -3  -2   37.60    3.50
   0   3  -2   27.10    2.60
   0   3  -2   30.90    4.80
   1  -3   2  140.59   12.20
  -1  -3  -2  149.09   10.40
   1  -3   2  125.69    9.70
  -1   3  -2  146.49   13.10
   1   3   2  123.09   10.30
  -1   3  -2  118.09    9.80
   2  -3   2   21.30    2.10
   2  -3   2   28.40    5.80
  -2  -3  -2   28.30    4.30
  -2  -3  -2   23.60    1.90
  -2   3  -2   26.10    5.60
  -2   3  -2   18.80    2.10
   2   3   2   28.50    4.20
   3  -3   2   43.40    3.90
   3  -3   2   53.19    8.90
  -3  -3  -2   66.79   10.10
   3   3   2   58.89    7.20
  -3   3  -2   43.10    7.90
  -4  -3  -2   89.69   11.30
   4  -3   2   58.29    5.30
   4  -3   2   74.99   11.90
  -4   3  -2   65.09   11.10
   4   3   2   68.49    9.60
  -4   3  -2   62.59    4.70
   5  -3   2  153.88   12.70
   5  -3   2  145.49   21.90
  -5  -3  -2  209.98   24.20
  -5   3  -2  172.18   23.00
   5   3   2  183.18   21.10
  -5   3  -2  173.68   12.20
  -6  -3  -2   39.60    3.00
   6  -3   2   39.00    3.10
   6  -3   2   18.50   23.10
   6  -3   2   40.40    3.80
   6  -3   2   39.90    3.20
  -6   3  -2   41.50    3.00
   6   3   2   33.90    3.00
  -6   3  -2   44.30   21.20
   7  -3   2   57.39    5.30
  -7  -3  -2   57.29    4.50
   7  -3   2   57.09    4.60
  -7  -3  -2   55.39    4.50
   7  -3   2   58.79    4.60
  -7   3  -2   65.59    4.50
   7   3   2   50.19    4.50
  -7   3  -2   68.69    4.50
  -7   3  -2   61.29    4.80
   8  -3   2   42.70    3.40
   8  -3   2   35.30    4.80
  -8  -3  -2   40.30    3.40
   8  -3   2   40.20    3.40
  -8  -3  -2   45.50    3.30
  -8   3  -2   41.40    3.30
   8   3   2   36.40    3.30
  -8   3  -2   43.10    3.20
  -8   3  -2   39.40    3.40
  -9  -3  -2   25.20    2.00
   9  -3   2   19.80    2.10
   9  -3   2   22.00    2.20
  -9   3  -2   25.00    2.00
  -9   3  -2   25.00    2.00
   9   3   2   22.40    2.10
  -9   3  -2   21.50    2.20
 -10  -3  -2    9.80    1.10
  10  -3   2    8.00    1.10
  10  -3   2    7.90    1.30
 -10  -3  -2   10.40    1.10
 -10   3  -2    8.40    1.20
  10   3   2    9.90    1.10
 -10   3  -2    9.10    1.00
 -10   3  -2    9.80    1.10
  11  -3   2   22.20    2.00
 -11  -3  -2   19.90    1.80
 -11  -3  -2   22.00    1.80
 -11   3  -2   23.40    1.90
 -11   3  -2   20.60    2.00
 -11   3  -2   21.30    1.80
  11   3   2   21.20    1.90
  12  -3   2    2.10    0.60
 -12  -3  -2    2.00    0.40
 -12  -3  -2    3.00    0.50
 -12   3  -2    2.80    0.50
  12   3   2    2.50    0.80
  13  -3   2    9.80    0.90
 -13  -3  -2    9.50    0.80
  13  -3   2   10.40    1.10
 -13   3  -2    9.40    0.80
  13   3   2   11.10    1.10
 -13  -4   2    6.30    0.70
 -13  -4   2    5.90    0.90
  13  -4  -2    5.40    0.80
 -13   4   2    5.20    0.60
  13   4  -2    5.30    0.70
 -13   4   2    5.20    0.80
 -12  -4   2    3.80    0.60
  12  -4  -2    4.30    0.80
  12  -4  -2    5.00    0.80
 -12  -4   2    3.80    0.60
  12   4  -2    3.80    0.70
 -12   4   2    4.90    0.70
  11  -4  -2    0.70    0.70
  11  -4  -2    0.40    0.60
 -11  -4   2    0.90    0.40
 -11  -4   2    0.80    0.50
 -11   4   2    0.60    0.60
  11   4  -2    0.40    0.50
 -11   4   2    0.60    0.40
  10  -4  -2   80.39    6.10
 -10  -4   2   71.09    5.90
  10  -4  -2   85.39    7.90
  10  -4  -2   82.29    6.10
 -10   4   2   77.59    5.90
 -10   4   2   80.69    6.10
  10   4  -2   71.49    5.90
  -9  -4   2   69.99    6.20
   9  -4  -2   82.49    6.20
   9  -4  -2   83.79    7.60
   9  -4  -2   86.89    6.40
   9  -4  -2   89.89    6.40
   9   4  -2   82.19    6.30
  -9   4   2   80.09    6.10
  -9   4   2   79.19    6.20
  -9   4   2   88.99    6.40
   8  -4  -2   10.40    1.20
   8  -4  -2    9.40    1.20
   8  -4  -2    9.40    2.00
  -8  -4   2    6.50    0.90
  -8  -4   2    6.90    0.90
   8   4  -2    6.80    1.40
  -8   4   2    7.80    0.90
   8   4  -2    5.80    1.00
  -8   4   2    8.30    0.90
   8   4  -2    6.80    1.00
  -8   4   2   10.50    1.30
  -7  -4   2  222.18   16.20
  -7  -4   2  192.28   15.90
   7  -4  -2  231.68   16.10
   7  -4  -2  213.48   16.10
   7  -4  -2  250.27   16.00
   7  -4  -2  231.48   16.80
   7  -4  -2  209.28   16.00
  -7   4   2  245.38   16.10
   7   4  -2  210.98   16.20
  -7   4   2  207.18   15.90
   7   4  -2  204.78   15.90
  -7   4   2  215.78   15.90
   7   4  -2  200.08   16.60
   6  -4  -2   42.30    4.30
   6  -4  -2   52.49    4.00
   6  -4  -2   46.30    4.60
   6  -4  -2   34.30   17.00
   6   4  -2   56.89   14.60
   6   4  -2   64.99    4.80
   6   4  -2   58.89    4.30
  -6   4   2   47.80    3.90
   6   4  -2   60.49   15.40
  -6   4   2   43.20   16.40
   5  -4  -2  980.70   75.99
   5  -4  -2 1026.40   70.99
   5  -4  -2 1076.19   70.49
   5   4  -2  988.20   70.89
  -5   4   2  940.01   75.69
   5   4  -2  839.72   74.99
   5   4  -2  909.31   74.89
   5   4  -2  979.40   70.59
   4  -4  -2  564.34   40.60
  -4   4   2  558.64   40.30
   4   4  -2  445.36   39.60
   4   4  -2  454.75   39.20
   4   4  -2  476.15   36.30
   3  -4  -2 1471.35  110.99
   3  -4  -2 1480.95  108.59
   3   4  -2 1568.74  111.39
  -3   4   2 1396.46  110.69
   3   4  -2 1482.55  110.99
   3   4  -2 1589.94  108.69
   2  -4  -2  125.79   12.30
   2  -4  -2  132.19   10.40
   2   4  -2  149.49   10.60
   2   4  -2  154.88   13.20
   2   4  -2  170.78   13.40
  -2   4   2  121.89   12.20
   1  -4  -2  266.97   20.20
  -1  -4   2  266.37   21.30
   1  -4  -2  258.57   19.00
   1   4  -2  265.97   19.20
   1   4  -2  247.78   21.10
  -1   4   2  261.07   20.20
   0  -4   2  808.92   64.09
   0  -4  -2  956.40   62.59
   0  -4   2  840.82   62.29
   0   4  -2  859.01   64.29
   0   4  -2  826.92   62.39
   1  -4   2  520.95   37.60
   1  -4   2  540.75   40.30
  -1   4  -2  485.55   39.70
  -1   4  -2  517.35   37.60
  -2  -4  -2  537.85   40.30
   2  -4   2  558.54   43.00
   2  -4   2  560.04   39.70
   2   4   2  509.05   40.20
  -2   4  -2  540.95   39.70
  -2   4  -2  566.04   42.50
   3  -4   2   84.29    6.70
  -3  -4  -2   92.99    9.60
   3  -4   2   78.69   12.50
   3   4   2   95.69    9.10
  -3   4  -2   66.29   11.30
  -4  -4  -2   61.79   10.00
   4  -4   2   61.19    4.60
   4  -4   2   62.99    5.10
   4  -4   2   45.80   11.20
  -4   4  -2   47.60   10.00
   4   4   2   43.40    8.40
  -4   4  -2   62.49    4.60
  -5  -4  -2  367.06   31.70
  -5  -4  -2  282.57   22.50
   5  -4   2  323.27   22.60
   5  -4   2  297.07   33.40
   5  -4   2  320.17   23.20
  -5   4  -2  330.37   22.60
   5   4   2  253.07   28.20
  -5   4  -2  303.77   32.40
   6  -4   2  105.19    7.90
  -6  -4  -2   89.59    7.10
   6  -4   2   97.19    7.10
   6  -4   2   53.29   26.30
   6   4   2   91.59    7.10
  -6   4  -2   51.49   23.60
  -6   4  -2   94.19    7.10
  -6   4  -2  102.99    7.10
  -7  -4  -2   42.70    3.70
   7  -4   2   54.49    4.80
  -7  -4  -2   45.00    3.80
   7  -4   2   52.09    3.90
   7  -4   2   57.79    4.00
  -7   4  -2   46.60    3.70
  -7   4  -2   44.40    3.80
  -7   4  -2   51.39    3.90
   7   4   2   50.99    3.80
  -8  -4  -2   40.00    3.60
   8  -4   2   54.39    3.70
  -8  -4  -2   39.10    3.50
   8  -4   2   52.09    5.10
  -8   4  -2   38.90    3.70
   8   4   2   49.70    3.50
  -8   4  -2   43.90    3.50
   9  -4   2   56.09    4.20
   9  -4   2   41.60    7.40
  -9  -4  -2   52.79    4.10
  -9  -4  -2   49.10    4.10
   9  -4   2   54.89    4.30
  -9   4  -2   52.59    4.10
  -9   4  -2   50.59    4.30
   9   4   2   56.09    4.10
  -9   4  -2   53.19    4.10
 -10  -4  -2   12.10    1.20
  10  -4   2   11.50    1.20
  10  -4   2   11.40    1.40
 -10  -4  -2   10.70    1.10
 -10   4  -2   10.90    1.50
 -10   4  -2    9.80    1.10
 -10   4  -2    9.50    1.10
 -11  -4  -2    5.00    0.80
 -11  -4  -2    5.90    0.80
  11  -4   2    7.50    1.10
 -11   4  -2    8.00    1.20
 -11   4  -2    6.50    0.80
  11   4   2    5.00    0.80
 -12  -4  -2   10.40    1.00
 -12  -4  -2   10.80    1.00
  12  -4   2   12.70    1.20
 -12   4  -2   11.70    1.10
  12   4   2   13.40    1.50
  13  -4   2    5.80    0.70
  13  -4   2    4.70    0.60
 -13  -4  -2    5.70    0.60
 -13   4  -2    4.40    0.50
  13   4   2    6.50    0.80
  13  -5  -2    5.40    0.80
 -13  -5   2    4.70    0.70
 -13  -5   2    6.80    0.70
 -13   5   2    6.80    0.90
  13   5  -2    6.20    0.70
 -13   5   2    5.60    0.60
  13   5  -2    6.60    1.00
 -12  -5   2    1.70    0.40
  12  -5  -2    2.40    0.70
  12  -5  -2    2.00    0.70
 -12  -5   2    2.20    0.50
  12   5  -2    1.90    0.50
 -12   5   2    2.20    0.40
 -12   5   2    2.10    0.70
  11  -5  -2    4.90    1.00
 -11  -5   2    7.60    0.90
  11  -5  -2    4.70    1.00
 -11  -5   2    6.70    0.80
 -11   5   2    5.40    1.00
 -11   5   2    4.70    0.80
  11   5  -2    5.00    0.80
 -10  -5   2   15.10    1.60
  10  -5  -2    8.30    2.90
 -10  -5   2   14.40    1.30
  10  -5  -2   13.60    1.70
  10  -5  -2   13.30    1.80
 -10   5   2   16.20    1.40
  10   5  -2   12.60    1.50
 -10   5   2   13.20    1.70
  -9  -5   2    3.40    0.60
   9  -5  -2    1.50    1.80
   9  -5  -2    2.70    0.80
   9  -5  -2    2.40    0.90
   9  -5  -2    2.80    0.80
  -9  -5   2    3.90    0.70
  -9   5   2    3.60    0.80
   9   5  -2    3.40    0.70
  -9   5   2    3.70    0.60
   8  -5  -2   18.20    1.90
   8  -5  -2   17.10    1.80
  -8  -5   2   21.10    1.70
  -8  -5   2   21.10    1.70
   8  -5  -2   16.60    1.80
   8   5  -2   20.20    1.70
  -8   5   2   17.50    1.90
  -8   5   2   19.50    1.70
   8   5  -2   17.90    2.50
   7  -5  -2   19.00    1.90
   7  -5  -2   21.20    2.30
  -7  -5   2   22.60    1.80
   7  -5  -2   28.80   35.40
   7  -5  -2   22.00    2.80
   7  -5  -2   23.10    2.00
  -7  -5   2   20.60    1.90
   7  -5  -2   24.70    2.10
  -7   5   2   24.10    2.00
  -7   5   2   17.60   32.80
  -7   5   2   23.80    1.90
   7   5  -2   19.70    2.40
   7   5  -2   20.40    1.90
   6  -5  -2   26.20   18.40
   6  -5  -2   27.10    2.20
  -6  -5   2   24.80    1.90
   6  -5  -2   22.60    2.70
   6  -5  -2   24.50    2.00
   6   5  -2   19.50    2.80
   6   5  -2   54.49   19.70
   6   5  -2   20.00    1.90
   6   5  -2   22.50    2.40
  -6   5   2   29.90   18.00
  -6   5   2   26.10    2.50
   5  -5  -2   66.79    4.70
   5  -5  -2   57.99    5.30
   5  -5  -2   80.49   14.70
  -5  -5   2   61.19    4.70
   5   5  -2   59.59   11.80
   5   5  -2   60.39    5.30
  -5   5   2   48.60   12.30
   5   5  -2   63.29    4.90
   4  -5  -2   21.20    8.00
   4  -5  -2   15.70    2.30
   4  -5  -2   20.50    1.70
   4   5  -2   10.90    6.60
   4   5  -2   22.50    2.10
  -4   5   2   16.20    7.40
   4   5  -2   19.70    2.30
   3  -5  -2   54.99    4.50
   3  -5  -2   56.29    8.70
   3   5  -2   65.19    8.80
   3   5  -2   55.29    4.50
   2  -5  -2   10.40    1.20
   2  -5  -2   15.30    4.00
  -2   5   2    9.20    3.70
   2   5  -2    8.20    1.30
   1  -5  -2   30.90    4.40
  -1  -5   2   34.90    5.60
   1  -5  -2   24.10    2.10
   1   5  -2   25.30    2.40
   1   5  -2   30.40    5.50
  -1   5   2   26.20    3.90
   0  -5   2   22.80    4.60
   0  -5   2   19.30    1.80
   0   5  -2   19.30    4.50
   0   5  -2   16.40    1.80
   1  -5   2   22.00    2.00
   1  -5   2   24.40    5.60
  -1   5  -2   31.60    5.50
  -1   5  -2   18.60    2.10
   2  -5   2  154.68   15.30
   2  -5   2  137.79   10.50
  -2   5  -2  136.99   10.60
  -2   5  -2  141.79   15.90
  -3  -5  -2   11.00    4.60
   3  -5   2    5.80    7.40
   3   5   2    7.70    3.70
  -3   5  -2   -5.70    6.00
   4  -5   2    4.20    0.70
   4  -5   2    2.30   10.50
   4  -5   2    4.10    1.10
  -4  -5  -2   -6.50    7.50
  -4   5  -2   13.90    9.60
  -4   5  -2    4.60    0.90
   4   5   2    6.40    5.70
   5  -5   2   65.69    5.80
   5  -5   2   45.40   19.10
  -5  -5  -2   66.89    5.10
   5  -5   2   68.09    5.20
  -5   5  -2   75.39   17.40
  -5   5  -2   76.09    5.20
   6  -5   2   75.29    6.60
   6  -5   2   21.80   30.50
  -6  -5  -2   87.59    5.90
   6  -5   2   77.69    6.00
   6  -5   2   75.69    6.00
   6  -5   2   75.69    5.90
  -6   5  -2   85.99    5.90
  -6   5  -2   73.09    6.00
  -6   5  -2   91.09   30.40
  -6   5  -2   80.99    5.90
   6   5   2   76.19    5.90
  -7  -5  -2   47.30    3.80
   7  -5   2   45.80    4.00
   7  -5   2   47.10    3.90
  -7  -5  -2   53.59    3.80
  -7   5  -2   47.50    4.00
   7   5   2   45.10    3.80
  -7   5  -2   53.89    3.80
  -7   5  -2   51.19    3.80
  -8  -5  -2   95.99    6.90
  -8  -5  -2  104.19    6.90
   8  -5   2   87.59    7.00
   8  -5   2   86.89    7.00
   8  -5   2   80.39    8.00
  -8   5  -2   95.49    6.90
   8   5   2   81.59    6.90
  -8   5  -2  105.59    7.00
  -8   5  -2   85.59    7.10
   9  -5   2   12.70    3.70
   9  -5   2   17.40    1.90
  -9  -5  -2   20.10    1.70
  -9  -5  -2   18.70    1.70
   9  -5   2   19.00    1.90
   9   5   2   17.40    1.60
  -9   5  -2   17.50    1.60
  -9   5  -2   18.10    1.70
  -9   5  -2   20.20    1.90
 -10  -5  -2   17.80    1.50
  10  -5   2   14.70    1.70
  10  -5   2   12.80    1.50
 -10  -5  -2   18.00    1.50
 -10   5  -2   15.70    1.50
  10   5   2   17.20    1.50
 -10   5  -2   16.00    1.60
 -10   5  -2   13.30    1.70
  11  -5   2   21.90    2.00
 -11  -5  -2   21.80    1.90
 -11  -5  -2   20.90    2.00
 -11   5  -2   23.40    1.90
  11   5   2   21.50    2.30
 -11   5  -2   23.30    2.10
 -12  -5  -2    8.60    0.80
  12  -5   2    7.00    1.00
 -12  -5  -2    8.20    0.80
 -12   5  -2    6.60    1.00
  12   5   2    7.70    1.20
 -12   5  -2    7.00    0.80
  13  -6  -2    6.10    0.80
 -13  -6   2    7.60    0.70
 -13  -6   2    7.40    0.80
  13   6  -2    6.20    0.80
 -13   6   2    5.10    0.60
 -13   6   2    6.10    0.90
  12  -6  -2    3.50    0.70
  12  -6  -2    4.00    0.80
 -12   6   2    3.10    0.50
 -12   6   2    3.40    0.70
  12   6  -2    1.60    0.50
  11  -6  -2   12.60    1.60
 -11  -6   2   18.20    1.90
  11  -6  -2   13.70    1.60
 -11   6   2   12.40    1.30
 -11   6   2   13.80    1.60
  10  -6  -2   71.69    7.20
  10  -6  -2   72.19    5.40
 -10  -6   2   67.49    5.20
  10  -6  -2   70.59    5.40
 -10  -6   2   65.29    5.30
 -10   6   2   70.19    5.40
 -10   6   2   63.89    5.20
  10   6  -2   67.89    5.20
   9  -6  -2   13.30    1.50
   9  -6  -2   13.40    1.60
   9  -6  -2   11.40    1.60
  -9  -6   2   11.40    1.20
  -9  -6   2   11.00    1.20
   9  -6  -2    8.40    2.30
   9   6  -2   10.70    1.30
  -9   6   2   12.20    1.20
  -9   6   2   12.40    1.50
   8  -6  -2  165.88   12.70
   8  -6  -2  169.28   11.80
   8  -6  -2  157.98   11.70
   8  -6  -2  158.08   11.60
  -8  -6   2  150.88   11.60
  -8  -6   2  137.69   11.50
   8   6  -2  153.78   12.00
   8   6  -2  153.58   11.70
  -8   6   2  160.38   11.60
  -8   6   2  168.58   11.90
   7  -6  -2   36.40    3.10
   7  -6  -2   31.40    2.60
   7  -6  -2   34.10    2.80
  -7   6   2   28.20    2.50
  -7   6   2   31.10    2.60
   6  -6  -2   42.90    4.10
   6  -6  -2   48.50   22.70
   6  -6  -2   45.30    3.40
   6  -6  -2   42.20    3.50
   6   6  -2    7.20   18.00
   6   6  -2   52.19    4.40
  -6   6   2   45.10    3.60
  -6   6   2   41.90    3.40
  -6   6   2   25.30   20.10
  -6   6   2   39.00    3.30
   5  -6  -2    3.70    1.10
   5  -6  -2    4.80   12.60
   5  -6  -2    4.70    0.70
  -5   6   2  -23.60   14.10
   5   6  -2  -12.20   11.00
   5   6  -2    7.60    1.40
   4  -6  -2  660.83   48.90
   4  -6  -2  667.93   48.40
   4  -6  -2  629.44   53.49
   4   6  -2  722.83   53.39
   4   6  -2  677.63   52.49
  -4   6   2  559.04   52.29
   4   6  -2  721.23   48.80
   4   6  -2  689.93   48.50
   3  -6  -2  449.76   38.70
   3  -6  -2  558.24   35.70
   3   6  -2  484.75   35.50
   3   6  -2  443.06   38.20
  -3   6   2  462.65   38.20
   3   6  -2  488.15   39.00
   2  -6  -2   82.29    5.60
   2  -6  -2   79.59    9.30
   2   6  -2   55.79    8.90
   2   6  -2   60.69    5.70
  -2   6   2   78.39    8.70
  -1  -6   2  219.48   15.50
  -1  -6   2  219.28   18.40
   1  -6  -2  204.58   15.30
   1  -6  -2  212.98   16.90
   1   6  -2  217.38   15.50
  -1   6   2  181.68   16.50
   0  -6   2   48.40    8.00
   0  -6   2   53.39    4.30
   0   6  -2   52.89    4.30
   0   6  -2   57.49    7.80
   1  -6   2  218.58   15.70
   1  -6   2  218.68   19.60
  -1   6  -2  211.18   15.70
  -1   6  -2  194.58   18.70
   2  -6   2   14.10    6.90
  -2   6  -2   12.40    5.90
   3  -6   2    2.80    1.00
   3  -6   2   -0.30    9.00
  -3   6  -2    1.00    7.00
   4  -6   2   73.49   16.80
   4  -6   2  116.09    8.30
   4  -6   2  113.79    8.80
   4   6   2  112.89   12.70
  -4   6  -2  107.19   16.90
  -5  -6  -2  104.79    8.80
   5  -6   2  124.79    9.50
   5  -6   2  130.49    8.90
   5  -6   2  129.79    9.00
   5  -6   2   97.59   23.70
  -5   6  -2  108.69    8.80
  -5   6  -2  138.69   23.40
  -5   6  -2  121.39    8.80
   6  -6   2  120.09    8.80
   6  -6   2  120.89    9.00
   6  -6   2  131.09    8.80
   6  -6   2  123.69    9.40
  -6  -6  -2  107.39    8.60
  -6   6  -2  118.39    8.80
   6   6   2  109.39    8.70
  -6   6  -2  118.09    8.60
  -6   6  -2  109.09    8.70
  -6   6  -2   59.69   36.90
   7  -6   2  112.49    8.80
   7  -6   2  125.29    8.90
  -7  -6  -2  119.59    8.60
  -7  -6  -2  111.99    8.70
   7  -6   2  113.79    8.70
   7  -6   2  117.09    9.60
   7   6   2  115.49    8.60
  -7   6  -2  119.79    8.80
  -7   6  -2  116.39    8.60
  -7   6  -2  117.39    8.70
  -8  -6  -2   79.29    6.60
   8  -6   2   84.79    7.80
  -8  -6  -2   81.59    6.60
   8  -6   2   95.09    6.80
   8  -6   2  100.79    6.80
  -8   6  -2   86.59    6.50
  -8   6  -2   91.39    6.80
   8   6   2   87.39    6.60
  -8   6  -2   86.39    6.60
   9  -6   2   23.50    2.30
   9  -6   2   35.30    5.30
   9  -6   2   25.70    2.40
  -9  -6  -2   20.00    1.90
  -9   6  -2   20.20    2.30
  -9   6  -2   19.60    1.80
  -9   6  -2   23.10    2.00
  10  -6   2   20.50    2.00
  10  -6   2   19.40    1.90
 -10  -6  -2   21.80    1.80
 -10   6  -2   19.40    2.00
  10   6   2   21.30    1.70
 -10   6  -2   20.50    1.80
  11  -6   2    5.10    0.90
 -11  -6  -2    6.50    0.70
 -11  -6  -2    6.40    0.80
 -11   6  -2    5.40    0.90
 -11   6  -2    6.50    0.80
  11   6   2    5.90    1.10
  12  -6   2   10.20    1.10
 -12  -6  -2    9.00    0.90
 -12  -6  -2    9.00    0.90
 -12   6  -2    8.90    1.00
 -12   6  -2   10.20    0.90
  12   6   2   11.10    1.20
 -13  -7   2    5.70    0.60
 -13  -7   2    4.40    0.50
  13  -7  -2    4.30    0.70
 -13   7   2    4.90    0.70
  12  -7  -2    0.30    0.50
  12  -7  -2    0.60    0.60
 -12  -7   2    0.40    0.40
 -12   7   2    1.60    0.70
 -12   7   2    0.60    0.30
  12   7  -2    0.00    0.50
  12   7  -2    0.70    0.40
 -11  -7   2   27.90    2.20
  11  -7  -2   24.20    2.40
 -11  -7   2   28.10    2.20
  11  -7  -2   25.90    2.40
  11   7  -2   28.60    2.30
 -11   7   2   26.50    2.20
 -11   7   2   25.10    2.40
 -10  -7   2   49.10    3.60
  10  -7  -2   42.30    3.80
 -10  -7   2   45.30    3.60
  10  -7  -2   46.30    6.10
  10  -7  -2   45.20    3.80
 -10   7   2   45.40    3.80
 -10   7   2   47.60    3.60
  10   7  -2   44.90    3.60
   9  -7  -2    8.30    1.40
  -9  -7   2   12.20    1.20
  -9  -7   2   12.00    1.10
   9  -7  -2    8.70    1.40
   9  -7  -2    8.70    1.40
  -9   7   2   10.60    1.10
  -9   7   2    9.80    1.40
   9   7  -2   11.50    1.20
   8  -7  -2    2.90    1.40
   8  -7  -2    2.50    0.80
  -8  -7   2    2.40    0.50
   8  -7  -2    2.20    0.80
   8  -7  -2    2.30    0.80
  -8   7   2    2.60    0.50
  -8   7   2    1.90    0.80
   8   7  -2    2.80    0.60
   8   7  -2    2.50    1.30
   7  -7  -2   16.30    1.70
  -7  -7   2   18.30    1.50
   7  -7  -2   17.40    1.80
   7  -7  -2   17.20    2.60
   7  -7  -2   16.10    1.60
  -7  -7   2   16.70    1.50
   7   7  -2   13.90    2.30
  -7   7   2   15.30    1.60
  -7   7   2   16.10    1.50
   7   7  -2   17.10    1.50
   6  -7  -2   36.90   28.10
  -6  -7   2   35.30    2.60
   6  -7  -2   27.00    3.00
   6  -7  -2   32.60    3.50
   6  -7  -2   35.00    2.70
  -6   7   2   33.00    2.60
   6   7  -2   28.90    3.00
   6   7  -2   33.30    2.70
   6   7  -2   -1.40   23.10
  -6   7   2  -13.00   23.80
  -6   7   2   35.80    3.50
  -6   7   2   30.50    2.70
   5  -7  -2   16.60   16.00
  -5  -7   2   11.90    1.20
   5  -7  -2   14.70    1.30
   5  -7  -2   13.10    2.10
   5   7  -2   16.00   14.10
   5   7  -2   41.60   11.90
  -5   7   2   -0.30   13.10
   5   7  -2   11.50    1.70
  -4  -7   2    4.90    0.80
   4  -7  -2   10.80   10.60
   4  -7  -2    6.10    1.30
   4  -7  -2    5.70    0.80
   4   7  -2    0.10    7.20
   4   7  -2    4.00    1.10
   4   7  -2   -1.10    9.00
   3  -7  -2   17.90    7.10
   3  -7  -2   14.60    1.80
   3   7  -2   20.00    7.40
   3   7  -2   14.60    1.80
  -3   7   2   12.50    6.50
   3   7  -2   17.60    6.80
   2  -7  -2   24.80    7.50
   2  -7  -2   24.00    2.10
   2   7  -2   25.40    6.50
  -2   7   2   28.10    5.40
   2   7  -2   18.10    2.10
  -1  -7   2   15.50    5.60
   1  -7  -2   13.50    1.30
   1  -7  -2   12.00    3.80
  -1  -7   2   11.30    1.50
  -1   7   2   15.00    3.50
   1   7  -2   16.90    5.60
   1   7  -2   10.10    1.50
   0  -7   2   75.19   10.20
   0  -7   2   73.39    5.60
   0   7  -2   68.29    5.60
   0   7  -2   72.79    9.60
   1  -7   2   19.90    2.30
   1  -7   2   23.50    7.30
  -1   7  -2   21.20    2.20
  -1   7  -2   24.40    6.30
   2  -7   2   49.40   16.80
   2  -7   2   63.69    5.20
  -2   7  -2   72.09   11.20
   3  -7   2   33.30    2.70
   3  -7   2   34.90    3.30
   3  -7   2   32.40   12.50
  -3   7  -2   36.70    9.80
   4  -7   2   32.40    2.70
   4  -7   2   31.60    3.20
   4  -7   2   28.10   17.00
  -4   7  -2   35.20    2.60
  -4   7  -2   28.30   14.00
   5  -7   2   10.40    1.50
   5  -7   2   11.10    1.80
   5  -7   2    0.90   24.90
   5  -7   2   10.50    1.30
  -5   7  -2   -8.80   20.00
  -5   7  -2   10.50    1.00
  -5   7  -2   11.10    1.10
  -5   7  -2    9.30    1.20
   5   7   2   10.90   12.60
   6  -7   2    1.20    0.70
  -6  -7  -2    1.50    0.50
   6  -7   2    0.90    1.00
   6  -7   2    1.20    0.60
   6  -7   2    0.60    0.60
   6   7   2    1.10    0.30
  -6   7  -2    1.00    0.30
  -6   7  -2    0.70    0.60
  -6   7  -2    1.00    0.40
   7  -7   2   22.70    2.40
   7  -7   2   18.50    1.90
  -7  -7  -2   19.70    1.80
  -7  -7  -2   21.00    1.70
   7  -7   2   19.10    2.00
   7  -7   2   18.50    3.00
   7   7   2   18.90    1.70
  -7   7  -2   21.70    1.70
  -7   7  -2   20.80    2.10
  -7   7  -2   20.80    1.80
   8  -7   2   11.30    1.50
   8  -7   2    6.10    2.00
  -8  -7  -2   13.60    1.20
   8  -7   2   11.40    1.50
  -8  -7  -2   12.00    1.20
  -8   7  -2   11.00    1.50
   8   7   2   11.80    1.10
  -8   7  -2    8.50    1.30
  -8   7  -2   12.40    1.20
   9  -7   2   18.10    2.00
   9  -7   2   18.90    2.00
   9  -7   2   13.50    3.40
  -9  -7  -2   19.20    1.60
  -9  -7  -2   17.50    1.60
  -9   7  -2   18.90    1.70
   9   7   2   15.90    1.50
  -9   7  -2   17.90    2.30
  10  -7   2    4.70    0.90
 -10  -7  -2    3.90    0.60
  10  -7   2    5.80    0.90
 -10   7  -2    5.50    0.80
  10   7   2    3.00    0.90
 -10   7  -2    5.00    0.90
 -11  -7  -2    9.90    0.90
  11  -7   2    8.40    1.30
 -11  -7  -2   10.70    1.00
  11   7   2    7.60    1.70
 -11   7  -2    8.80    1.20
 -11   7  -2    9.80    1.00
 -12  -7  -2   11.20    0.90
  12  -7   2   10.60    1.10
 -12  -7  -2   10.50    1.00
  12   7   2   11.90    1.30
 -12   7  -2   11.00    0.90
 -12   7  -2   10.50    1.10
  13  -8  -2    9.10    1.00
 -13  -8   2   10.90    0.90
 -13   8   2    8.90    1.00
 -12  -8   2    8.90    0.80
  12  -8  -2    8.30    1.00
  12  -8  -2    9.50    1.10
 -12   8   2    8.70    1.10
  12   8  -2    8.30    1.20
 -12   8   2    6.20    0.70
 -11  -8   2    3.00    0.60
  11  -8  -2    2.30    0.70
 -11  -8   2    2.70    0.50
  11  -8  -2    2.00    0.80
 -11   8   2    2.00    0.70
 -11   8   2    2.90    0.50
  11   8  -2    2.00    0.50
  10  -8  -2   31.50    2.60
  10  -8  -2   26.20    2.50
 -10  -8   2   27.50    2.30
  10  -8  -2   29.40    2.70
  10  -8  -2   27.20    6.50
 -10  -8   2   26.20    2.30
  10   8  -2   30.70    2.30
 -10   8   2   24.40    2.20
 -10   8   2   28.50    2.50
   9  -8  -2  149.39   13.10
   9  -8  -2  152.18   11.90
   9  -8  -2  157.88   12.00
   9  -8  -2  160.98   12.00
  -9  -8   2  174.08   11.80
  -9  -8   2  168.68   11.90
  -9   8   2  152.78   12.00
   9   8  -2  175.18   11.80
  -9   8   2  148.49   11.80
   8  -8  -2   93.99    6.90
   8  -8  -2   90.59    6.80
   8  -8  -2   88.89    6.90
   8  -8  -2   97.59    8.00
  -8   8   2   79.49    6.60
  -8   8   2   87.39    6.80
   7  -8  -2  409.86   29.00
  -7  -8   2  411.66   28.90
  -7  -8   2  409.56   28.90
   7  -8  -2  400.26   29.90
   7  -8  -2  403.66   29.10
   7  -8  -2  362.36   29.00
   7   8  -2  405.36   28.90
  -7   8   2  390.16   28.90
   7   8  -2  401.66   29.20
  -7   8   2  380.06   29.00
  -6  -8   2   94.89    8.70
   6  -8  -2  128.59    8.90
  -6   8   2  124.29    8.80
  -6   8   2  121.29    9.00
  -6   8   2  123.09    8.70
   5  -8  -2  288.27   39.50
  -5  -8   2  324.57   22.90
   5  -8  -2  316.87   23.50
   5  -8  -2  326.07   22.90
   5   8  -2  319.17   35.80
  -5   8   2  300.87   23.40
  -5   8   2  294.17   22.90
   5   8  -2  328.47   23.10
   4  -8  -2  210.38   27.50
   4  -8  -2  241.68   16.50
  -4  -8   2  201.18   16.00
   4  -8  -2  236.28   15.90
   4   8  -2  242.38   24.70
  -4   8   2  192.18   24.40
   4   8  -2  204.58   16.00
   4   8  -2  194.48   22.20
   3  -8  -2  149.88   11.90
   3  -8  -2  157.48   19.10
   3   8  -2  186.68   18.20
   2  -8  -2  476.45   38.60
   2  -8  -2  465.85   35.30
   2   8  -2  530.55   39.40
  -2   8   2  433.66   37.70
   2   8  -2  515.55   35.30
  -1  -8   2  267.77   17.90
   1  -8  -2  232.88   17.60
  -1  -8   2  251.17   22.20
   1  -8  -2  209.48   19.50
   1   8  -2  267.27   18.10
   1   8  -2  238.28   21.60
  -1   8   2  205.18   19.00
   0  -8   2  867.11   67.49
   0  -8   2  872.71   63.99
   0   8  -2  895.61   69.89
   0   8  -2  887.91   63.99
   1  -8   2  270.47   19.10
   1  -8   2  269.17   25.10
   1  -8   2  263.67   19.50
  -1   8  -2  236.28   24.00
   2  -8   2 1780.52  125.69
   2  -8   2 1817.42  125.29
   2  -8   2 1826.02  130.99
  -2   8  -2 1496.35  129.09
   3  -8   2  235.18   17.90
   3  -8   2  261.07   29.80
   3  -8   2  244.78   17.40
  -3   8  -2  214.38   25.20
   4  -8   2  217.88   16.40
   4  -8   2  220.28   16.00
   4  -8   2  169.08   29.90
   4  -8   2  221.48   15.90
  -4   8  -2  218.68   15.90
  -4   8  -2  185.28   30.00
   5  -8   2   64.19    5.80
   5  -8   2   61.89    5.20
   5  -8   2   71.89    5.20
   5  -8   2   77.09   34.90
   5  -8   2   68.79    5.10
  -5   8  -2   67.99    5.20
  -5   8  -2   67.99    5.40
  -5   8  -2   81.29   28.50
  -5   8  -2   62.69    5.00
   6  -8   2   27.30    2.30
   6  -8   2   27.70    2.40
   6  -8   2   28.30    3.10
   6  -8   2   24.70    2.20
  -6   8  -2   27.10    2.30
  -6   8  -2   22.30    2.10
  -6   8  -2   29.40    2.60
  -6   8  -2   20.20    2.00
   7  -8   2  194.38   14.60
   7  -8   2  201.08   14.50
  -7  -8  -2  191.18   14.40
   7  -8   2  211.98   14.60
   7  -8   2  198.68   15.40
  -7   8  -2  183.88   14.40
  -7   8  -2  196.18   14.60
   8  -8   2   11.30    1.40
  -8  -8  -2    9.80    1.10
   8  -8   2    6.60    2.60
   8  -8   2   12.60    1.50
  -8  -8  -2   10.00    1.10
   8   8   2    8.90    1.60
  -8   8  -2   11.10    1.50
  -8   8  -2   11.50    1.10
   9  -8   2   81.39    6.70
   9  -8   2   83.29    8.70
  -9  -8  -2   95.79    6.60
  -9  -8  -2   90.49    6.50
   9  -8   2   85.79    6.70
   9   8   2   94.89    6.90
  -9   8  -2   80.89    6.70
  -9   8  -2   81.29    6.50
  10  -8   2   30.70    2.40
  10  -8   2   29.60    2.40
 -10   8  -2   23.30    2.20
  10   8   2   20.80    2.40
 -10   8  -2   31.30    2.50
 -11  -8  -2    9.90    0.90
  11  -8   2    9.00    1.20
  11  -8   2    7.60    0.90
 -11  -8  -2    9.50    0.90
 -11   8  -2    8.20    1.20
  11   8   2   10.80    1.30
 -11   8  -2    8.40    0.90
  12  -8   2    6.80    0.80
 -12  -8  -2    6.00    0.70
  12   8   2    7.80    0.90
 -12   8  -2    6.70    0.80
  13  -9  -2    7.10    0.70
 -13  -9   2    6.20    0.60
 -13   9   2    6.20    0.70
 -12  -9   2    4.50    0.60
  12  -9  -2    4.20    0.70
  12  -9  -2    3.00    0.70
 -12   9   2    3.40    0.70
  11  -9  -2    9.70    1.30
  11  -9  -2    9.80    1.50
 -11  -9   2    8.50    0.90
 -11  -9   2    8.60    0.90
 -11   9   2    9.70    1.30
 -11   9   2    8.20    0.80
  11   9  -2    7.30    1.30
  10  -9  -2   27.40    2.70
  10  -9  -2   28.20    2.70
  10  -9  -2   26.30    4.30
  10  -9  -2   27.40    2.80
 -10  -9   2   34.30    2.50
 -10  -9   2   31.20    2.50
 -10   9   2   29.60    2.40
  10   9  -2   30.80    2.70
 -10   9   2   29.00    2.70
  10   9  -2   30.50    2.40
   9  -9  -2   30.50    2.90
   9  -9  -2   29.00    2.90
  -9  -9   2   36.30    2.60
  -9  -9   2   34.20    2.70
   9  -9  -2   28.80    2.70
   9  -9  -2   25.80    4.20
  -9   9   2   31.20    2.50
   9   9  -2   33.00    2.60
  -9   9   2   29.60    2.80
  -8  -9   2    9.60    1.10
  -8  -9   2    7.50    1.10
   8  -9  -2   10.20    1.50
   8  -9  -2   13.10    1.60
   8  -9  -2   12.60    2.30
   8  -9  -2   11.10    1.50
  -8   9   2   12.60    1.40
  -8   9   2   12.20    1.10
   8   9  -2    8.90    1.10
   7  -9  -2   46.30    4.50
   7  -9  -2   47.30    3.90
   7  -9  -2   45.30    4.00
   7  -9  -2   51.49    5.00
  -7  -9   2   54.59    3.90
  -7  -9   2   52.19    3.90
  -7   9   2   50.99    3.80
  -7   9   2   49.40    4.00
   7   9  -2   49.20    3.80
   7   9  -2   46.70    4.40
  -6  -9   2   24.10    2.10
  -6  -9   2   22.50    2.10
   6  -9  -2   27.50    2.20
   6  -9  -2   25.20    2.20
   6  -9  -2   25.10    3.20
  -6   9   2   26.60    2.10
  -6   9   2   27.30    2.40
  -6   9   2   26.20    2.00
  -6   9   2   20.00    2.40
   6   9  -2   22.80    2.00
   6   9  -2   20.30    2.60
  -5  -9   2   41.80    3.40
   5  -9  -2   19.00   26.30
   5  -9  -2   43.40    3.60
   5  -9  -2   50.29    3.50
   5  -9  -2   48.40    4.20
   5   9  -2   40.10    3.70
  -5   9   2   44.40    3.50
  -5   9   2   43.80    3.70
   5   9  -2   34.20   20.60
   4  -9  -2   31.80   16.40
  -4   9   2   -0.70   12.90
   4   9  -2   10.20   13.60
  -3  -9   2    3.30    0.50
   3  -9  -2    4.10    0.70
   3  -9  -2    2.50    0.90
   3  -9  -2   -5.10   11.00
   3   9  -2    7.70    9.20
  -3   9   2   12.20    9.10
   3   9  -2    4.50    0.80
   3   9  -2    4.50    9.70
   2  -9  -2   10.80    1.40
  -2  -9   2    8.00    1.40
   2  -9  -2   14.50    8.00
   2   9  -2   16.00    8.10
  -2   9   2   17.40    6.80
   2   9  -2    7.70    8.30
  -1  -9   2   15.00    1.80
  -1  -9   2   17.30    8.40
   1  -9  -2   16.00    5.20
   1  -9  -2   12.90    1.50
   1   9  -2   14.40    7.20
  -1   9   2   15.80    5.10
   0  -9   2  180.08   18.80
   0  -9   2  150.68   11.40
   0  -9   2  139.69   11.00
   0   9  -2  171.48   17.60
   1  -9   2  268.37   24.90
   1  -9   2  218.98   17.20
   2  -9   2   90.29   17.30
   2  -9   2   76.59    6.30
   2  -9   2   76.89    5.80
  -2   9  -2   68.79   12.50
   3  -9   2  107.29    8.20
   3  -9   2   84.39   20.90
   3  -9   2  101.89    7.70
  -3   9  -2   74.69   25.80
   4  -9   2    9.00    1.20
   4  -9   2    9.60    1.20
   4  -9   2   10.10    1.70
   4  -9   2   35.30   26.50
   4   9   2    7.90    1.20
  -4   9  -2   10.00   20.80
  -4   9  -2    9.50    1.70
  -4   9  -2   10.70    1.50
  -4   9  -2   10.20    1.00
   5  -9   2   10.80    1.30
   5  -9   2    7.10    1.60
   5  -9   2   10.50    1.30
   5  -9   2    9.20    1.30
  -5   9  -2    9.60    0.90
  -5   9  -2    9.40    1.80
   5   9   2    6.90    1.20
  -5   9  -2    8.20    1.20
  -6  -9  -2   19.40    1.60
   6  -9   2   19.50    1.90
   6  -9   2   19.60    1.90
   6  -9   2   19.60    2.00
   6  -9   2   18.40    2.70
  -6   9  -2   19.60    1.70
  -6   9  -2   17.80    1.90
   6   9   2   19.50    2.00
   7  -9   2   36.70    3.30
   7  -9   2   38.50    3.20
   7  -9   2   38.90    3.30
   7  -9   2   40.20    4.30
  -7   9  -2   41.00    3.10
  -7   9  -2   35.60    3.20
   7   9   2   38.20    3.40
   8  -9   2   10.40    1.50
   8  -9   2   12.80    1.60
   8  -9   2   11.90    1.70
  -8  -9  -2   15.10    1.30
   8  -9   2   13.90    2.60
   8   9   2   13.80    1.70
  -8   9  -2   11.40    1.60
  -8   9  -2   13.80    1.30
   9  -9   2    2.70    0.80
   9  -9   2    2.10    0.90
  -9  -9  -2    3.00    0.60
   9  -9   2   -2.30    2.90
  -9  -9  -2    2.90    0.60
  -9   9  -2    4.10    0.90
  -9   9  -2    3.00    0.60
   9   9   2    3.20    0.80
  10  -9   2   14.80    1.60
 -10  -9  -2   15.10    1.40
  10  -9   2   15.90    1.70
 -10   9  -2   16.40    1.40
 -10   9  -2   14.50    1.70
  10   9   2   14.90    1.70
  11  -9   2    4.30    0.70
 -11  -9  -2    2.90    0.50
  11  -9   2    3.40    0.50
 -11  -9  -2    2.80    0.50
  11   9   2    3.10    0.70
 -11   9  -2    5.30    0.80
 -12  -9  -2   28.00    2.10
  12  -9   2   26.00    2.10
 -12   9  -2   23.60    2.10
  12   9   2   29.60    2.30
 -12 -10   2    8.30    0.80
  12 -10  -2    7.80    1.00
  12 -10  -2    9.40    1.00
 -12  10   2    9.90    1.10
  11 -10  -2    6.20    0.90
 -11 -10   2    3.80    0.60
  11 -10  -2    5.30    0.90
 -11 -10   2    3.90    0.60
 -11  10   2    5.30    0.90
  10 -10  -2   28.90    2.70
  10 -10  -2   25.30    2.40
  10 -10  -2   32.90    2.60
 -10 -10   2   31.70    2.40
 -10  10   2   28.10    2.60
  10  10  -2   24.70    2.60
  10  10  -2   28.90    2.30
 -10  10   2   29.10    2.20
   9 -10  -2   17.60    2.20
   9 -10  -2   13.70    2.90
  -9 -10   2   14.10    1.40
   9 -10  -2   16.40    1.70
   9 -10  -2   15.30    1.70
  -9 -10   2   15.00    1.40
   9  10  -2   12.20    1.30
  -9  10   2   16.10    1.90
   9  10  -2   14.20    1.70
  -9  10   2   15.60    1.30
   8 -10  -2   30.30    2.70
   8 -10  -2   31.80    2.80
   8 -10  -2   31.00    2.80
  -8 -10   2   31.40    2.50
  -8 -10   2   30.60    2.50
   8 -10  -2   35.20    4.60
  -8  10   2   32.80    2.70
   8  10  -2   29.00    2.50
  -8  10   2   30.00    2.40
   7 -10  -2   13.40    1.60
  -7 -10   2   16.80    1.30
   7 -10  -2   10.30    2.10
   7  10  -2   16.30    1.30
  -7  10   2   10.50    1.20
  -7  10   2   12.80    1.50
  -7  10   2   10.70    1.60
  -6 -10   2   50.49    4.30
   6 -10  -2   61.59    4.50
  -6 -10   2   49.90    4.30
   6 -10  -2   63.79    5.30
   6 -10  -2   65.69    4.40
   6  10  -2   50.39    4.20
  -6  10   2   55.89    4.60
  -6  10   2   58.59    4.60
   6  10  -2   49.60    4.70
  -6  10   2   60.49    4.40
  -5 -10   2   77.79    6.70
   5 -10  -2  102.59    6.60
   5 -10  -2   85.09    7.00
  -5  10   2   91.89    6.60
   5  10  -2   75.99    6.90
  -5  10   2   92.09    6.80
   4 -10  -2   45.10   28.30
  -4 -10   2   35.70    2.80
   4 -10  -2   38.50    3.50
   4 -10  -2   39.70    2.90
   4  10  -2   28.40   17.80
  -4  10   2   34.30    3.00
  -4  10   2   36.60    2.90
  -4  10   2   34.10    3.40
  -4  10   2    5.70   17.10
   4  10  -2   34.60    3.10
   3 -10  -2   24.10   14.50
   3 -10  -2   16.80    2.10
   3 -10  -2   17.80    1.50
   3  10  -2   23.50   13.10
  -3  10   2   15.10   11.60
  -2 -10   2   80.89    6.00
   2 -10  -2   76.39   13.10
  -2 -10   2   83.59    6.40
   2  10  -2   55.59   12.80
   2  10  -2   69.49   13.10
   1 -10  -2  359.56   23.80
  -1 -10   2  316.97   23.50
  -1 -10   2  331.07   32.60
  -1 -10   2  312.37   23.90
   1  10  -2  282.87   29.10
   0 -10   2  428.86   38.80
   0 -10   2  470.75   32.30
   0 -10   2  446.86   32.70
   0  10  -2  405.06   37.80
   1 -10   2  680.93   48.30
   1 -10   2  618.84   55.09
   1 -10   2  705.33   47.90
  -1  10  -2  594.14   53.69
   2 -10   2  279.47   20.30
   2 -10   2  303.17   34.50
   2 -10   2  283.07   20.80
  -2  10  -2  237.18   30.00
   3 -10   2  118.19    9.00
   3 -10   2  118.99    9.50
   3 -10   2  124.89    8.90
  -3  10  -2  119.29    9.10
  -3  10  -2  116.19    8.90
   4 -10   2  140.99   10.50
   4 -10   2  128.69    9.50
   4 -10   2  125.59    9.40
  -4  10  -2  118.09    9.40
  -4  10  -2  118.29    9.40
  -4  10  -2  128.09    9.60
   5 -10   2   47.30    3.80
   5 -10   2   45.80    3.80
   5 -10   2   50.79    3.80
   5 -10   2   44.20    4.50
  -5  10  -2   45.00    3.80
  -5  10  -2   50.99    4.10
  -5  10  -2   43.20    3.60
   5  10   2   46.00    3.80
   6 -10   2  104.09    7.70
   6 -10   2   99.69    8.50
   6 -10   2   95.19    7.70
   6 -10   2  105.19    7.80
  -6 -10  -2  100.39    7.50
   6  10   2  110.59    8.00
  -6  10  -2  107.99    7.90
  -6  10  -2   91.09    7.50
  -6  10  -2   98.79    7.70
   7 -10   2    5.80    1.10
   7 -10   2    7.80    1.20
   7 -10   2    4.00    1.80
   7 -10   2    5.60    1.00
   7  10   2    4.00    0.90
  -7  10  -2    5.30    0.80
  -7  10  -2    5.70    1.00
   8 -10   2   12.20    1.80
   8 -10   2    8.90    2.50
   8 -10   2   12.50    1.50
   8 -10   2   10.40    1.40
  -8 -10  -2    9.00    1.10
   8  10   2   11.30    1.50
  -8  10  -2    9.90    1.10
  -8  10  -2   12.00    1.50
   9 -10   2   11.20    1.60
   9 -10   2    9.90    1.50
  -9 -10  -2   16.30    1.60
  -9  10  -2   12.40    1.20
  -9  10  -2   11.20    1.50
  10 -10   2   31.50    2.70
  10 -10   2   26.40    2.60
 -10  10  -2   32.50    2.70
  10  10   2   29.90    3.00
 -10  10  -2   34.80    2.50
  11 -10   2   12.30    1.20
  11 -10   2   12.50    1.30
 -11  10  -2   13.80    1.30
  12 -10   2   10.00    0.90
 -12  10  -2   10.70    1.00
  12 -11  -2    2.50    0.60
  12 -11  -2    1.20    0.50
 -12 -11   2    2.70    0.40
 -12  11   2    1.80    0.50
  11 -11  -2    7.00    1.00
  11 -11  -2    8.40    1.30
 -11 -11   2    7.30    0.80
 -11 -11   2    7.60    0.80
 -11  11   2    8.60    1.10
 -10 -11   2    0.90    0.40
  10 -11  -2    0.10    0.90
  10 -11  -2    1.40    0.60
  10 -11  -2    1.70    0.90
 -10 -11   2    1.00    0.40
 -10  11   2    1.60    0.70
   9 -11  -2   10.50    1.70
  -9 -11   2   14.00    1.20
   9 -11  -2   14.10    1.70
   9 -11  -2   10.80    1.50
   9 -11  -2    8.10    2.80
  -9 -11   2   14.30    1.30
  -9  11   2   12.40    1.50
   9  11  -2   10.90    1.10
   8 -11  -2    7.20    1.30
  -8 -11   2   11.00    1.10
   8 -11  -2    6.70    1.20
   8 -11  -2    9.40    1.50
  -8 -11   2    8.10    1.00
   8 -11  -2    9.20    2.20
   8  11  -2    8.60    0.90
  -8  11   2    7.20    1.20
  -7 -11   2   11.70    1.10
   7 -11  -2   10.00    1.50
  -7 -11   2   12.50    1.70
   7 -11  -2    9.00    2.20
   7 -11  -2   10.20    1.60
   7  11  -2   10.50    1.10
  -7  11   2   10.60    1.30
  -7  11   2    8.00    1.40
  -6 -11   2    7.00    1.00
   6 -11  -2    8.20    1.40
   6 -11  -2    9.10    1.30
   6 -11  -2    8.60    1.70
  -6 -11   2    8.40    1.00
   6  11  -2    7.60    0.90
  -6  11   2    9.50    1.70
  -6  11   2   11.20    1.30
  -6  11   2    7.60    1.40
   5 -11  -2    0.30    0.60
  -5 -11   2    0.40    0.40
   5 -11  -2   -0.30    1.00
   5 -11  -2    0.90    0.60
  -5  11   2    0.40    0.70
   5  11  -2    0.40    0.80
  -5  11   2    0.70    0.50
  -5  11   2    0.00    0.70
  -4 -11   2   18.90    1.60
   4 -11  -2   16.80    2.30
   4 -11  -2   18.00    1.60
   4  11  -2  -15.60   22.50
  -4  11   2   16.70    1.90
   4  11  -2   19.40    2.00
  -4  11   2   16.80    1.80
  -4  11   2   16.30    1.60
  -3 -11   2    4.90    0.80
   3 -11  -2    6.70    0.80
   3 -11  -2    5.70    1.20
   3 -11  -2  -10.70   20.10
  -3 -11   2    6.30    1.30
  -3  11   2    5.10    0.90
   3  11  -2   25.60   16.20
  -3  11   2    5.40    0.80
  -3  11   2   13.50   15.90
   2 -11  -2    6.10    0.80
  -2 -11   2    5.70    0.80
   2 -11  -2  -15.60   12.00
  -2 -11   2    7.70    1.30
   2 -11  -2    8.00    1.40
  -2  11   2    5.20    1.00
   2  11  -2    2.30   12.60
  -2  11   2   17.00   10.40
  -1 -11   2    8.20    1.40
  -1 -11   2    5.50    0.90
  -1 -11   2    7.30   13.30
  -1  11   2    6.20    1.10
   1  11  -2    7.40   12.00
   0 -11   2   70.89   25.10
   0 -11   2   54.79    4.30
   0 -11   2   59.49    4.80
   0  11  -2   40.80   14.00
   1 -11   2   21.40    2.40
   1 -11   2   20.80   17.30
   1 -11   2   22.50    1.90
  -1  11  -2   20.10    2.20
  -1  11  -2   20.40    1.80
  -1  11  -2   19.90   14.80
   2 -11   2   22.90    2.00
   2 -11   2    9.60   21.40
   2 -11   2   23.40    2.60
  -2  11  -2   20.80    1.90
   3 -11   2   23.30    2.70
   3 -11   2   23.10    2.00
   3 -11   2   22.70    2.30
  -3  11  -2   21.10    2.00
  -3  11  -2   22.90    2.50
   4 -11   2    5.70    0.90
   4 -11   2    4.70    1.30
   4 -11   2    6.20    1.10
  -4  11  -2    7.10    1.00
   4  11   2    6.20    1.10
   4  11   2    7.80    1.50
  -4  11  -2    5.50    1.20
   5 -11   2    0.90    0.80
   5 -11   2    1.30    0.70
   5 -11   2    0.40    0.70
   5 -11   2    1.10    1.20
  -5  11  -2    0.10    1.10
  -5  11  -2    1.10    0.60
   5  11   2    3.10    0.70
  -5  11  -2    1.50    0.40
   6 -11   2   37.40    3.20
  -6 -11  -2   36.50    2.90
   6 -11   2   40.30    4.20
   6 -11   2   35.80    3.40
   6 -11   2   39.10    3.20
  -6  11  -2   36.50    3.10
   6  11   2   35.70    3.20
  -6  11  -2   33.70    3.50
  -6  11  -2   38.10    2.90
   7 -11   2   10.70    2.30
   7 -11   2   11.10    1.70
  -7 -11  -2   15.70    1.30
   7 -11   2   13.20    1.60
   7 -11   2   11.10    1.70
  -7  11  -2   13.50    1.30
   7  11   2   16.60    1.70
  -7  11  -2   12.70    1.60
   8 -11   2   22.50    2.30
   8 -11   2   20.30    2.20
  -8 -11  -2   25.50    1.90
   8 -11   2   18.70    3.40
   8 -11   2   19.60    2.10
  -8  11  -2   21.20    2.20
   8  11   2   24.40    2.30
  -8  11  -2   24.20    1.90
   9 -11   2    4.90    1.00
   9 -11   2    3.70    0.80
  -9 -11  -2    3.10    0.50
  -9  11  -2    4.10    0.90
   9  11   2    1.80    0.80
  -9  11  -2    4.50    0.60
  10 -11   2    6.90    1.00
  10 -11   2    6.60    1.10
  10  11   2    6.10    1.10
 -10  11  -2    6.80    1.00
  11 -11   2    0.50    0.60
 -11 -11  -2    0.20    0.30
  11 -11   2    0.60    0.30
 -11  11  -2    1.10    0.50
  11  11   2    0.50    0.40
  12 -12  -2    1.20    0.40
 -12  12   2    2.00    0.50
 -11 -12   2    0.50    0.40
 -11 -12   2    1.30    0.40
  11 -12  -2    1.80    0.70
  11 -12  -2    2.70    0.70
 -11  12   2    2.50    0.60
 -10 -12   2    0.80    0.40
  10 -12  -2    0.80    0.80
  10 -12  -2    1.00    0.60
  10 -12  -2   -0.10    0.60
 -10 -12   2    0.40    0.40
 -10  12   2    0.50    0.60
   9 -12  -2    8.90    1.20
  -9 -12   2    5.80    0.90
   9 -12  -2    6.90    2.60
  -9 -12   2    6.20    0.80
  -8 -12   2   10.50    1.50
   8 -12  -2    6.00    1.30
   8 -12  -2    5.80    1.10
   8 -12  -2    5.40    2.20
  -8  12   2    6.50    1.10
   7 -12  -2   11.10    1.60
   7 -12  -2    7.60    2.60
   7 -12  -2   11.40    1.50
  -7 -12   2   11.00    1.10
  -7 -12   2   10.20    1.20
  -7  12   2   10.50    1.40
   7  12  -2   10.30    1.00
  -7  12   2   10.40    1.90
   6 -12  -2  168.88   11.80
   6 -12  -2  169.18   11.90
  -6 -12   2  133.59   11.70
  -6 -12   2  133.49   11.70
   6 -12  -2  165.38   12.70
  -6  12   2  172.78   12.00
  -6  12   2  173.08   11.80
  -6  12   2  154.78   11.90
   5 -12  -2  179.28   13.40
   5 -12  -2  194.88   13.30
  -5 -12   2  169.98   13.30
   5 -12  -2  188.98   14.10
  -5 -12   2  165.68   13.30
  -5  12   2  173.18   13.40
  -5  12   2  181.28   13.30
  -5  12   2  193.08   13.50
  -4 -12   2   35.80    3.80
   4 -12  -2   31.50    2.40
  -4 -12   2   28.80    2.40
  -4  12   2   28.80    2.70
  -4  12   2   31.90    2.40
  -4  12   2   25.70    2.60
   4  12  -2   29.90    2.70
   4  12  -2   23.10    2.90
   3 -12  -2   86.69   39.20
  -3 -12   2   85.49    6.10
   3 -12  -2   70.59    5.90
   3 -12  -2   70.99    5.30
  -3 -12   2   76.59    5.30
   3  12  -2   70.59    5.60
   3  12  -2   60.19   21.90
   3  12  -2   65.19    5.80
  -3  12   2   67.99    5.50
  -3  12   2   63.99   22.60
  -3  12   2   64.49    5.40
  -3  12   2   69.19    5.40
  -2 -12   2   82.69    6.50
   2 -12  -2  104.19    6.50
  -2 -12   2   83.99    7.10
   2  12  -2   39.60   31.10
   2  12  -2   79.49    6.80
  -1 -12   2   71.29    5.20
  -1 -12   2   76.49    5.80
   1  12  -2   66.19    5.40
   1  12  -2   52.09   18.00
   1  12  -2   64.89    5.20
   0 -12   2   82.69   21.90
   0 -12   2   95.89    7.80
   0 -12   2  107.09    7.40
   0  12  -2   92.19    7.30
   1 -12   2  125.49   10.30
   1 -12   2  148.49   10.00
  -1  12  -2  130.09   10.00
  -1  12  -2  127.19    9.80
   2 -12   2   92.69    7.40
   2 -12   2   89.29    6.70
  -2  12  -2   90.59    6.70
  -2  12  -2   83.49    6.90
   3 -12   2  118.39    8.60
   3 -12   2  118.09    9.40
   3 -12   2  118.39    8.70
  -3  12  -2  114.99    8.80
   3  12   2  114.69    8.60
   3  12   2  104.99    8.60
  -3  12  -2  114.59    8.60
   4 -12   2   48.90    3.90
   4 -12   2   48.10    4.00
   4 -12   2   44.80    4.60
  -4  12  -2   50.19    4.30
   4  12   2   52.59    3.90
   4  12   2   49.30    4.00
  -4  12  -2   44.10    3.90
   5 -12   2  138.09   10.20
   5 -12   2  127.69   10.10
   5 -12   2  137.19   10.90
  -5  12  -2  137.99   10.30
   5  12   2  132.09   10.50
  -5  12  -2  134.79   10.10
   6 -12   2    3.10    0.90
   6 -12   2    0.90    0.80
   6 -12   2    3.90    1.00
   6 -12   2    2.20    1.50
  -6  12  -2    2.60    1.20
  -6  12  -2    3.30    0.80
   6  12   2    1.70    0.70
   7 -12   2  105.69    8.20
   7 -12   2  108.59    8.50
   7 -12   2  110.49    9.40
   7 -12   2  120.79    8.50
  -7 -12  -2   96.39    8.00
  -7  12  -2  112.49    8.30
   8 -12   2   39.20    5.40
   8 -12   2   37.90    3.40
  -8 -12  -2   38.50    3.30
   8 -12   2   39.00    3.40
   8  12   2   43.10    3.30
  -8  12  -2   38.30    3.30
   9 -12   2   11.50    1.60
  -9 -12  -2   17.20    1.30
  -9  12  -2   10.80    1.50
   9  12   2   16.50    1.60
  10 -12   2    3.00    0.70
  10 -12   2    3.80    0.70
 -10  12  -2    3.20    0.70
  11 -12   2    9.30    1.00
 -11  12  -2    9.50    1.10
 -12  13   2    4.10    0.50
  11 -13  -2    6.30    1.00
 -11 -13   2    9.60    0.80
 -11 -13   2    7.50    0.90
 -11  13   2    6.80    1.00
  10 -13  -2   10.00    1.30
  10 -13  -2    6.50    1.30
 -10 -13   2    9.30    0.90
 -10 -13   2    9.70    1.00
 -10  13   2    9.80    1.20
   9 -13  -2   16.40    2.00
  -9 -13   2   19.30    1.60
   9 -13  -2   17.50    1.90
  -9 -13   2   18.60    1.60
  -9  13   2   18.80    1.80
  -8 -13   2    0.90    0.40
   8 -13  -2    0.00    0.90
   8 -13  -2    0.10    0.80
   8 -13  -2    1.30    2.00
  -8 -13   2    0.60    0.40
  -8  13   2   -0.60    0.90
  -8  13   2    0.20    0.60
   7 -13  -2   21.00    2.30
  -7 -13   2   25.20    2.00
  -7 -13   2   25.40    2.00
   7 -13  -2   22.40    2.30
   7 -13  -2   18.50    3.20
  -7  13   2   22.80    2.20
  -7  13   2   21.60    2.50
   6 -13  -2   67.99    6.00
  -6 -13   2   53.79    4.70
   6 -13  -2   63.99    5.00
  -6 -13   2   53.39    4.70
   6 -13  -2   67.09    4.90
  -6  13   2   61.49    5.10
  -6  13   2   70.99    4.90
   5 -13  -2   87.79    7.90
  -5 -13   2  108.29    7.10
  -5 -13   2   94.49    7.20
   5 -13  -2   92.99    7.10
   5 -13  -2   82.89    7.40
  -5  13   2   91.59    7.40
   5  13  -2  102.29    7.00
  -5  13   2   89.19    7.10
   4 -13  -2   94.89    6.70
  -4 -13   2   85.79    6.70
  -4 -13   2   99.39    7.60
   4 -13  -2   81.09    6.80
   4 -13  -2   95.09    7.50
  -4  13   2   89.49    6.70
  -4  13   2   82.59    6.80
  -4  13   2   87.89    6.90
   3 -13  -2   27.00    2.10
  -3 -13   2   19.40    2.00
   3 -13  -2   25.90    2.80
  -3 -13   2   22.60    2.80
  -3  13   2   25.40    2.40
  -3  13   2   27.20    2.10
  -3  13   2   24.50    2.30
  -2 -13   2   20.60    2.20
   2 -13  -2   15.70    1.50
   2 -13  -2   16.50    2.10
  -2 -13   2   18.40    1.50
   2  13  -2   15.60    2.10
  -2  13   2   14.20    1.60
  -2  13   2   13.10    1.40
  -2  13   2   16.80    1.80
  -1 -13   2    7.80    1.00
  -1 -13   2    6.30    1.40
   1  13  -2    9.10    1.60
  -1  13   2    8.80    1.30
  -1  13   2    6.10    1.10
   0 -13   2    3.50    1.10
   0 -13   2    3.90    0.70
   0 -13   2    2.80    0.80
   0  13  -2    3.20    0.60
   0  13   2    1.50    0.80
   0  13  -2    4.80    1.20
   1 -13   2   52.39    3.70
   1 -13   2   44.70    4.00
   1 -13   2   51.69    4.40
   1  13   2   38.90    3.80
  -1  13  -2   47.20    3.70
  -1  13  -2   47.50    4.00
   2 -13   2   28.70    2.50
   2 -13   2   30.10    2.50
   2 -13   2   30.60    3.30
   2  13   2   23.20    2.50
  -2  13  -2   30.60    2.90
  -2  13  -2   30.10    2.40
   2  13   2   27.70    2.60
   3 -13   2   20.00    2.50
   3 -13   2   18.20    1.90
   3 -13   2   18.50    1.80
  -3  13  -2   20.50    1.80
  -3  13  -2   18.40    2.40
   3  13   2   13.60    1.80
   4 -13   2   41.70    3.20
   4 -13   2   38.80    3.30
   4 -13   2   39.20    4.00
   4  13   2   31.40    3.30
  -4  13  -2   35.40    3.60
  -4  13  -2   37.80    3.10
   4  13   2   37.80    3.10
   5 -13   2   43.20    3.70
   5 -13   2   45.80    3.70
   5 -13   2   41.50    4.50
  -5  13  -2   41.40    4.10
  -5  13  -2   43.00    3.60
   5  13   2   48.00    3.70
   6 -13   2   13.50    1.70
   6 -13   2   10.70    2.10
   6 -13   2   13.10    1.60
   6 -13   2   12.90    1.60
  -6 -13  -2   10.90    1.20
  -6  13  -2   11.40    1.90
   6  13   2   12.70    1.50
  -6  13  -2   13.20    1.50
   7 -13   2   72.19    5.60
  -7 -13  -2   78.59    5.50
   7 -13   2   75.49    5.70
   7 -13   2   70.49    5.80
   7 -13   2   72.09    7.00
   7  13   2   70.39    5.70
  -7  13  -2   69.19    5.70
   8 -13   2   15.40    1.80
   8 -13   2   12.60    1.60
   8 -13   2   15.80    1.70
  -8 -13  -2   16.10    1.40
  -8  13  -2   15.60    1.70
   8  13   2   15.70    1.60
   9 -13   2    1.40    0.80
   9 -13   2    2.60    0.70
  -9 -13  -2    1.70    0.40
   9  13   2    1.10    0.60
  -9  13  -2    1.30    0.60
  10 -13   2    7.20    1.10
  10 -13   2    6.30    1.00
 -10 -13  -2    8.60    0.80
 -10  13  -2    8.90    1.00
 -11  13  -2    8.40    0.90
 -11 -14   2   20.20    1.50
  11 -14  -2   16.90    1.70
 -11  14   2   20.10    1.60
  10 -14  -2    1.10    0.60
  10 -14  -2    1.40    0.70
 -10  14   2    2.00    0.60
   9 -14  -2   26.20    2.30
  -9 -14   2   21.90    2.00
  -9 -14   2   20.40    1.90
   9 -14  -2   25.70    2.20
  -9  14   2   27.70    2.20
   8 -14  -2    1.50    0.90
   8 -14  -2    3.20    2.50
   8 -14  -2    1.60    0.80
  -8  14   2    2.10    0.90
  -8  14   2    1.30    0.70
  -7 -14   2    6.40    0.90
   7 -14  -2   11.20    1.50
   7 -14  -2   12.90    2.50
  -7 -14   2   11.20    2.60
  -7 -14   2    6.70    1.00
  -7  14   2    9.50    2.00
   6 -14  -2   19.80    3.50
   6 -14  -2   17.60    2.10
   6 -14  -2   20.60    2.10
  -6 -14   2   28.80    3.70
  -6  14   2   18.40    1.90
  -6  14   2   20.30    2.40
   5 -14  -2  516.35   37.80
   5 -14  -2  507.45   37.70
  -5 -14   2  525.15   38.50
   5 -14  -2  531.85   38.50
  -5  14   2  472.75   37.80
  -5  14   2  533.05   37.90
  -5  14   2  542.15   37.70
   4 -14  -2  120.99    9.40
   4 -14  -2  114.89    9.20
   4 -14  -2  133.29   10.10
  -4  14   2  120.19    9.50
  -4  14   2  130.39    9.20
   3 -14  -2  591.04   44.40
   3 -14  -2  585.24   45.00
   3  14  -2  693.03   44.70
  -3  14   2  581.74   44.40
   2 -14  -2  269.17   17.70
  -2 -14   2  215.68   17.70
   2 -14  -2  281.97   18.30
  -2 -14   2  208.08   18.30
   2  14  -2  211.58   17.90
  -2  14   2  245.58   17.80
  -2  14   2  265.97   18.00
  -1 -14   2   76.89    6.30
  -1 -14   2   75.59    5.60
   1  14  -2   69.59    5.90
   0 -14   2   74.69    5.20
   0 -14   2   71.89    5.30
   0 -14   2   69.69    5.90
   0  14  -2   65.09    5.10
   0  14  -2   69.59    5.50
   0  14   2   57.89    5.30
   1 -14   2   76.59    5.80
   1 -14   2   76.99    5.80
   1 -14   2   75.79    6.40
  -1  14  -2   73.29    5.70
   1  14   2   78.39    5.90
  -1  14  -2   72.59    6.00
   1  14   2   71.29    5.70
   2 -14   2   55.09    4.40
   2 -14   2   57.89    4.50
   2 -14   2   53.89    5.10
  -2  14  -2   54.39    4.30
   3 -14   2    5.80    1.20
   3 -14   2    5.60    1.00
   3 -14   2    4.80    1.50
  -3  14  -2    5.90    1.60
   3  14   2    8.70    1.20
   3  14   2    9.20    1.60
  -3  14  -2    6.70    1.00
   4 -14   2  128.99    9.30
   4 -14   2  111.69    8.30
   4 -14   2  107.69    8.20
  -4  14  -2  103.39    8.10
   4  14   2  101.79    8.30
   4  14   2   99.59    8.10
  -4  14  -2  111.39    8.50
   5 -14   2   13.30    2.60
   5 -14   2   15.60    1.90
   5 -14   2   16.50    1.90
  -5  14  -2   16.30    2.60
   5  14   2   20.40    1.80
  -5  14  -2   17.20    1.80
   6 -14   2   19.50    2.10
   6 -14   2   19.10    3.20
   6 -14   2   19.10    2.00
  -6 -14  -2   14.20    1.60
  -6  14  -2   18.90    1.90
  -6  14  -2   19.30    2.70
   7 -14   2   30.80    2.80
   7 -14   2   32.40    2.90
   7 -14   2   32.80    2.90
  -7 -14  -2   33.20    2.60
   7 -14   2   36.10    4.90
  -7  14  -2   30.40    2.80
   7  14   2   33.70    2.80
   8 -14   2    3.50    0.90
   8 -14   2    2.80    0.70
  -8 -14  -2    2.40    0.50
   8 -14   2    3.40    0.90
  -8  14  -2    3.10    0.80
   8  14   2    3.90    0.80
  -9 -14  -2   12.90    1.10
   9 -14   2   14.30    1.40
   9 -14   2   12.90    1.50
   9  14   2   10.80    1.40
  -9  14  -2   14.20    1.40
  10 -14   2   19.30    1.90
 -10 -14  -2   22.80    1.70
 -10  14  -2   22.20    1.80
  11 -15  -2   -0.10    0.40
 -11  15   2    0.30    0.30
 -10 -15   2    6.90    0.70
  10 -15  -2    4.80    0.90
 -10  15   2    5.60    0.90
   9 -15  -2    8.30    1.30
   9 -15  -2    7.80    1.20
  -9 -15   2    8.40    0.90
  -9  15   2    9.00    1.10
   8 -15  -2    6.60    1.10
   8 -15  -2    4.30    0.90
  -8 -15   2    4.20    0.70
  -8 -15   2    5.20    0.80
  -8  15   2    4.80    1.50
  -8  15   2    5.30    0.90
   7 -15  -2    4.50    2.80
   7 -15  -2    4.90    1.10
  -7 -15   2    6.30    0.90
   7 -15  -2    6.00    1.20
  -7 -15   2    5.90    0.90
  -7  15   2    6.70    1.00
  -7  15   2    4.30    1.30
   6 -15  -2    2.00    0.90
  -6 -15   2    0.80    0.50
   6 -15  -2    2.10    0.90
   6 -15  -2    1.50    1.80
  -6 -15   2    3.90    2.20
  -6  15   2    2.30    0.80
  -6  15   2    2.90    1.60
   5 -15  -2   26.60    2.30
  -5 -15   2   21.90    3.20
   5 -15  -2   21.80    2.40
  -5 -15   2   21.90    2.10
   5 -15  -2   24.30    3.50
  -5  15   2   25.00    2.70
  -5  15   2   25.40    2.10
   4 -15  -2    2.00    0.80
   4 -15  -2    3.10    1.50
  -4 -15   2    0.80    1.50
   4 -15  -2    1.00    0.70
  -4  15   2    0.50    0.50
  -4  15   2    1.00    0.80
   4  15  -2    0.10    1.00
  -4  15   2    1.20    1.10
  -3 -15   2   16.70    1.50
   3 -15  -2   13.10    1.50
   3 -15  -2   13.70    2.30
  -3 -15   2   17.90    2.80
  -3  15   2   13.70    2.10
   3  15  -2   15.10    2.20
  -3  15   2   10.70    2.10
  -2 -15   2   13.30    1.40
   2 -15  -2   10.80    1.30
   2 -15  -2    9.10    1.80
  -2 -15   2   14.20    2.20
  -2  15   2   10.30    1.80
   2  15  -2   14.60    2.30
  -2  15   2    8.20    1.50
   1 -15  -2    1.20    0.50
  -1 -15   2    1.50    0.70
  -1 -15   2    0.60    1.10
  -1 -15   2    1.80    0.70
   1  15  -2    1.80    1.20
  -1  15   2    0.50    0.90
   0 -15   2   26.40    2.20
   0 -15   2   25.10    3.00
   0 -15   2   25.20    2.30
   0  15  -2   23.80    2.00
   0  15   2   21.80    2.50
   0  15  -2   25.40    2.80
   1 -15   2   19.40    1.90
   1 -15   2   18.30    2.80
   1 -15   2   17.30    1.90
   1  15   2   21.50    2.20
  -1  15  -2   17.80    2.60
  -1  15  -2   20.50    1.80
   1  15   2   21.20    2.10
   2 -15   2    0.10    1.20
   2 -15   2    2.40    0.80
   2 -15   2    1.60    0.90
  -2  15  -2    2.20    1.30
  -2  15  -2    2.10    0.60
   2  15   2    1.70    0.80
   2  15   2    1.00    0.80
   3 -15   2    3.10    0.90
   3 -15   2    2.30    0.80
   3 -15   2    2.90    1.40
   3  15   2    1.20    0.70
  -3  15  -2    3.20    1.40
   3  15   2    2.10    1.00
  -3  15  -2    2.60    0.70
   4 -15   2    0.60    0.70
   4 -15   2    0.40    0.70
   4 -15   2   -0.40    1.30
  -4  15  -2    0.10    0.50
  -4  15  -2    0.60    1.30
   5 -15   2   21.00    2.40
   5 -15   2   21.10    3.40
   5 -15   2   21.50    2.20
  -5  15  -2   21.00    2.90
  -5  15  -2   21.30    2.00
   6 -15   2   17.80    1.80
   6 -15   2   15.50    1.80
   6 -15   2   13.00    3.10
  -6  15  -2   16.80    1.70
  -6  15  -2   15.70    2.40
  -7 -15  -2    4.40    0.70
   7 -15   2    6.60    1.00
   7 -15   2    7.60    1.20
  -7  15  -2    6.50    0.90
   8 -15   2    3.50    0.90
   8 -15   2    5.40    0.90
  -8 -15  -2    4.00    0.60
   8 -15   2    4.70    1.00
  -8  15  -2    4.40    0.80
   9 -15   2    1.60    0.60
  -9 -15  -2    1.60    0.40
   9 -15   2    0.90    0.60
  -9  15  -2    1.50    0.60
  10 -15   2    3.20    0.60
 -10  15  -2    5.10    0.80
 -10 -16   2   26.30    2.20
  10 -16  -2   27.50    2.40
 -10  16   2   32.20    2.30
   9 -16  -2   13.90    1.60
  -9  16   2   16.00    1.40
   8 -16  -2   21.10    2.10
   8 -16  -2   18.30    2.00
  -8  16   2   20.00    1.80
  -8  16   2   19.80    2.10
   7 -16  -2    4.50    1.20
   7 -16  -2    5.20    1.10
  -7 -16   2    6.60    0.90
  -7  16   2    6.10    0.90
  -7  16   2    4.50    1.20
   6 -16  -2   16.50    3.40
   6 -16  -2   15.70    1.80
  -6 -16   2   16.40    1.50
   6 -16  -2   11.80    1.70
  -6  16   2   13.40    1.40
  -6  16   2   16.00    2.20
   5 -16  -2   77.99    6.10
  -5 -16   2   71.99    7.10
   5 -16  -2   74.79    5.80
   5 -16  -2   74.19    7.10
  -5 -16   2   70.59    5.70
  -5  16   2   79.29    6.00
   4 -16  -2   14.30    1.60
   4 -16  -2   12.70    1.70
  -4 -16   2   14.70    2.50
   4 -16  -2   18.20    3.10
  -4  16   2   12.00    1.70
  -4  16   2   17.20    2.10
  -4  16   2   12.00    1.30
  -3 -16   2   36.70    4.30
  -3 -16   2   41.20    3.30
   3  16  -2   42.10    3.70
  -3  16   2   39.50    3.50
   2 -16  -2  105.49    8.70
  -2 -16   2  139.29    9.30
  -2  16   2  109.69    9.00
  -1 -16   2  293.57   22.00
   1 -16  -2  305.37   21.80
  -1 -16   2  295.87   21.90
  -1 -16   2  285.37   22.50
  -1  16   2  321.27   22.10
   1  16  -2  288.07   22.10
   0 -16   2   45.30    4.20
   0 -16   2   39.60    3.40
   0 -16   2   32.20    3.20
   0  16  -2   39.10    3.70
   1 -16   2  147.09   10.60
   1 -16   2  148.29   10.70
   1 -16   2  141.79   11.40
  -1  16  -2  133.49   10.50
   1  16   2  134.89   10.70
  -1  16  -2  147.29   10.90
   2 -16   2   40.80    3.60
   2 -16   2   42.10    3.50
   2 -16   2   41.30    4.40
  -2  16  -2   45.70    4.00
  -2  16  -2   41.90    3.40
   3 -16   2   10.90    1.50
   3 -16   2   10.40    2.30
   3 -16   2   10.60    1.60
  -3  16  -2   10.60    1.30
  -3  16  -2   12.70    2.30
   4 -16   2   51.59    5.20
   4 -16   2   48.60    4.10
   4 -16   2   51.39    4.40
  -4  16  -2   48.90    4.10
  -4  16  -2   55.59    4.90
   5 -16   2   11.10    1.60
   5 -16   2   12.90    1.60
   5 -16   2   10.30    2.40
  -5  16  -2    9.70    1.80
  -5  16  -2   10.20    1.30
   6 -16   2    5.60    1.00
   6 -16   2    7.30    1.20
  -6  16  -2    5.60    0.90
  -6  16  -2    7.80    1.60
   7 -16   2    5.40    0.90
   7 -16   2    6.70    1.10
  -7  16  -2    7.20    1.10
  -8 -16  -2    9.60    0.90
   8 -16   2   10.20    1.30
  -8  16  -2    8.30    1.10
   9 -16   2    0.10    0.50
  -9  16  -2    0.40    0.40
  10 -17  -2    9.30    1.00
   9 -17  -2   11.70    1.30
  -9 -17   2   13.00    1.10
   9 -17  -2   12.30    1.40
  -9  17   2   14.00    1.10
   8 -17  -2   15.00    1.70
  -8 -17   2   17.10    1.40
   8 -17  -2   16.10    1.70
  -8  17   2   15.70    1.50
  -8  17   2   20.20    2.60
   7 -17  -2   14.80    1.60
  -7 -17   2   11.40    1.20
   7 -17  -2   11.30    1.60
  -7  17   2   12.20    1.90
  -7  17   2   12.00    1.20
  -6 -17   2    0.40    0.50
   6 -17  -2    1.50    0.80
   6 -17  -2    0.60    0.80
  -6  17   2    1.70    1.10
  -6  17   2    0.40    0.50
   5 -17  -2   -3.60    3.20
   5 -17  -2    1.60    0.80
   5 -17  -2    1.40    0.80
  -5 -17   2   -0.20    0.50
  -5  17   2    2.60    1.20
  -5  17   2    1.50    0.40
   4 -17  -2    2.20    0.90
   4 -17  -2   -1.10    2.20
   4 -17  -2    0.60    0.70
  -4 -17   2    5.30    2.40
  -4  17   2    2.20    1.10
   3 -17  -2    6.30    1.00
   3 -17  -2    2.50    2.00
   3  17  -2   10.40    1.90
  -3  17   2    6.70    1.30
  -2 -17   2   39.10    3.00
  -2 -17   2   30.30    4.20
   2 -17  -2   33.90    3.00
  -2  17   2   36.30    3.40
   2  17  -2   34.90    3.50
  -1 -17   2   16.80    1.70
  -1 -17   2   14.40    1.60
   1 -17  -2   14.10    1.60
  -1 -17   2   15.90    2.40
  -1  17   2   17.50    2.20
   1  17  -2   16.40    2.40
   0 -17   2   10.10    2.20
   0 -17   2   10.50    1.30
   0 -17   2    9.70    1.40
   0  17  -2    9.30    1.70
   0  17   2    9.70    1.90
   1 -17   2    7.80    2.10
   1 -17   2    8.00    1.20
   1 -17   2    7.80    1.30
  -1  17  -2    8.60    1.70
   1  17   2    6.00    1.30
   2 -17   2   17.60    2.00
   2 -17   2   18.10    2.90
   2 -17   2   18.20    2.00
   2  17   2   15.40    2.30
  -2  17  -2   19.50    2.60
  -2  17  -2   19.50    1.70
   3 -17   2   34.10    3.00
   3 -17   2   32.20    3.10
   3 -17   2   34.70    4.20
   3  17   2   35.20    3.50
  -3  17  -2   35.00    2.90
  -3  17  -2   37.60    3.80
   4 -17   2    1.20    0.80
   4 -17   2    1.20    1.80
   4 -17   2    0.90    0.80
   4  17   2    0.30    1.00
  -4  17  -2    1.10    0.60
  -4  17  -2    2.50    1.30
   5 -17   2    3.60    1.00
   5 -17   2    2.30    0.90
   5 -17   2    3.30    2.50
  -5  17  -2    2.50    1.30
  -5  17  -2    3.00    0.70
   6 -17   2    0.10    0.70
   6 -17   2    0.20    0.70
  -6  17  -2   -0.20    0.50
  -6  17  -2   -1.00    1.10
   7 -17   2    1.10    0.60
   7 -17   2    1.60    0.80
  -7  17  -2    2.20    0.60
   8 -17   2    7.30    1.10
  -8  17  -2   11.10    1.10
   9 -17   2    7.50    1.00
  -9  17  -2   10.80    0.90
  -9 -18   2   19.30    1.40
   9 -18  -2   14.50    1.50
   8 -18  -2   50.69    4.30
   8 -18  -2   56.89    4.30
  -8 -18   2   55.19    4.10
   7 -18  -2   53.39    4.40
   7 -18  -2   55.59    4.30
  -7  18   2   54.79    4.50
   6 -18  -2    6.20    1.10
   6 -18  -2    5.70    1.10
  -6  18   2    7.30    1.40
  -5 -18   2    4.10    0.70
   5 -18  -2    4.20    0.90
  -5  18   2    6.70    1.30
   4 -18  -2    9.20    3.70
  -4 -18   2    9.10    1.30
   4  18  -2   13.80    1.90
  -3 -18   2   26.60    2.30
   3  18  -2   23.70    2.70
  -2 -18   2   36.80    5.30
  -2 -18   2   50.79    3.70
   2 -18  -2   39.00    3.70
  -2  18   2   55.69    4.70
  -1 -18   2   94.09    7.60
   1 -18  -2   99.99    7.60
   1  18  -2   98.49    8.20
  -1  18   2  112.39    8.20
   0 -18   2   52.19    4.60
   0 -18   2   50.29    5.60
   0 -18   2   56.89    4.50
   0  18   2   68.09    5.10
   0  18  -2   55.79    5.80
   1 -18   2  116.39    8.60
   1 -18   2  120.49    9.60
   1 -18   2  116.79    9.00
  -1  18  -2  119.19    9.00
   1  18   2   97.89    9.00
   2 -18   2   14.70    1.80
   2 -18   2   13.90    2.80
   2 -18   2   17.20    1.80
  -2  18  -2   19.10    2.50
  -2  18  -2   15.90    1.50
   3 -18   2   15.50    1.80
   3 -18   2   15.50    1.70
   3 -18   2    6.50    3.10
  -3  18  -2   13.80    1.40
   3  18   2   20.10    2.20
  -3  18  -2   16.30    2.50
   4 -18   2   12.30    1.60
   4 -18   2   13.60    1.70
  -4  18  -2   13.50    1.30
  -4  18  -2   14.10    2.30
   4  18   2   11.40    2.20
   5 -18   2   13.40    1.60
   5 -18   2   13.20    1.60
  -5  18  -2   13.00    1.40
  -5  18  -2   14.50    2.30
   6 -18   2    4.10    0.90
   6 -18   2    2.60    0.80
  -6  18  -2    4.60    1.40
  -6  18  -2    4.30    0.70
   7 -18   2    5.40    0.90
   7 -18   2    4.30    0.70
  -7  18  -2    5.90    0.80
   8 -18   2    1.10    0.50
  -8  18  -2    1.20    0.30
   8 -19  -2    3.80    0.60
  -8 -19   2    2.40    0.50
   8 -19  -2    4.50    0.70
   7 -19  -2    3.30    0.70
   7 -19  -2    3.90    0.80
   6 -19  -2    2.50    0.80
   6 -19  -2    2.20    0.80
  -6  19   2    3.40    1.20
   5 -19  -2    0.70    0.70
  -5 -19   2    0.30    0.50
   5 -19  -2    0.20    0.70
  -5  19   2    0.90    1.10
   4 -19  -2    2.10    0.90
  -4 -19   2    2.20    0.60
   4 -19  -2    0.90    0.70
  -4  19   2    2.80    1.20
   4  19  -2    3.90    1.50
  -3 -19   2    5.70    0.90
   3 -19  -2    4.10    1.00
   3  19  -2    6.00    1.30
  -3  19   2    6.10    1.30
  -2 -19   2    1.30    0.70
   2 -19  -2    1.40    0.80
   2  19  -2    1.50    1.10
  -2  19   2    3.00    1.20
  -1 -19   2    2.90    0.80
  -1 -19   2   -1.80    2.90
   1 -19  -2    2.50    0.90
  -1 -19   2    4.60    0.90
  -1  19   2    3.80    1.10
   1  19  -2    4.10    1.30
   0 -19   2    3.70    0.90
   0 -19   2    7.50    2.60
   0 -19   2    3.10    0.70
   0 -19  -2    0.50    0.80
   0  19  -2    1.90    1.20
   0  19   2    2.80    1.10
   1 -19   2   10.00    2.80
   1 -19   2    7.80    1.30
   1  19   2    6.80    1.40
  -1  19  -2    7.40    1.60
   2 -19   2    3.50    0.90
   2 -19   2    2.20    0.80
  -2  19  -2    3.70    1.30
   2  19   2    4.20    1.20
   3 -19   2    1.60    0.80
   3 -19   2    2.00    0.80
   3  19   2    1.80    1.10
  -3  19  -2    1.70    1.20
   4 -19   2   -0.40    0.60
   4 -19   2    0.00    0.70
  -4  19  -2    0.40    0.40
  -4  19  -2   -0.70    1.10
   5 -19   2    3.10    0.80
  -5  19  -2    3.50    1.30
  -5  19  -2    4.50    0.90
   6 -19   2    8.80    1.20
   6 -19   2    7.20    1.10
  -6  19  -2    9.00    0.90
   7 -19   2    1.00    0.50
   7 -19   2   -0.30    0.50
  -7  19  -2    1.00    0.30
   8 -19   2    1.60    0.40
   7 -20  -2    8.00    1.00
   7 -20  -2    6.30    0.90
  -7 -20   2    8.20    1.00
  -6 -20   2    4.30    0.70
   6 -20  -2    6.10    1.10
   6 -20  -2    7.10    1.10
  -6  20   2    7.10    1.20
   5 -20  -2    4.90    0.90
   5 -20  -2    6.20    1.00
  -5  20   2    8.10    2.30
  -4 -20   2   23.70    2.00
   4 -20  -2   18.80    2.10
  -4  20   2   26.20    2.70
  -3 -20   2    3.90    0.80
   3 -20  -2    3.60    0.90
  -3  20   2    5.40    1.30
   3  20  -2    4.50    1.30
   2 -20  -2   12.50    1.40
  -2 -20   2   11.00    1.40
   2  20  -2   10.50    2.00
  -2  20   2   15.10    2.20
  -1 -20   2    3.30    0.80
   1 -20  -2    5.90    0.80
   1  20  -2    3.20    1.30
   0 -20   2    9.70    1.40
   0 -20   2   13.60    1.50
   0  20   2   10.50    2.00
   0  20  -2   11.90    2.10
   1 -20   2    6.10    1.00
   1 -20   2    7.70    1.10
  -1  20  -2    5.50    1.50
   1  20   2    8.00    1.40
   2 -20   2    0.90    0.70
   2 -20   2    0.90    0.70
   2  20   2    1.20    1.10
  -2  20  -2    0.70    1.10
   3 -20   2    4.20    0.80
   3 -20   2    4.50    1.10
   3  20   2    3.10    1.10
  -3  20  -2    2.90    1.20
   4 -20   2    1.10    0.70
   4 -20   2    0.20    0.60
  -4  20  -2   -0.20    1.10
   5 -20   2   -0.30    0.60
   5 -20   2    0.30    0.60
  -5  20  -2   -1.00    0.90
   6 -20   2    0.30    0.50
   6 -20   2    1.90    0.60
   7 -20   2    0.40    0.40
   7 -21  -2   -1.00    0.50
   6 -21  -2    1.20    0.50
  -6 -21   2    2.00    0.40
  -6  21   2    2.20    1.50
   5 -21  -2    9.40    1.20
  -5 -21   2   12.00    1.10
  -5  21   2    9.20    1.50
   4 -21  -2   10.10    1.20
  -4 -21   2    7.10    1.00
  -4  21   2   13.10    2.00
   3 -21  -2    0.90    0.60
  -3 -21   2    1.50    0.50
  -3  21   2    2.00    1.10
  -2 -21   2   -0.40    0.60
   2 -21  -2   -0.20    0.60
   2  21  -2    0.90    1.00
  -2  21   2    2.30    1.10
   1 -21  -2    2.90    0.70
  -1 -21   2    1.60    0.70
   1  21  -2    1.60    1.10
  -1  21   2    4.60    1.20
   0 -21   2    0.20    0.60
   0  21   2    1.80    1.10
   0  21  -2   -0.40    1.00
   1 -21   2    0.00    0.50
   1 -21   2    0.90    0.60
   1  21   2    1.10    1.10
  -1  21  -2    0.20    1.10
   2 -21   2    3.10    0.70
   2 -21   2    3.60    0.70
   2  21   2    1.80    1.10
  -2  21  -2    2.10    1.10
   3 -21   2    6.60    1.00
   3 -21   2    7.20    1.10
   3  21   2    6.00    1.70
  -3  21  -2    5.80    1.50
   4 -21   2    2.50    0.60
   4 -21   2    2.40    0.80
  -4  21  -2    1.50    1.10
   5 -21   2    2.20    0.50
   6 -21   2    5.60    0.70
  -6  22   2   17.10    1.80
   5 -22  -2   29.70    2.60
  -5  22   2   36.80    3.00
   4 -22  -2    3.40    0.70
  -4  22   2    5.00    1.20
   3 -22  -2   29.30    2.70
  -3 -22   2   36.40    2.70
  -3  22   2   36.70    3.20
  -2 -22   2   11.50    1.30
   2  22  -2   12.80    1.70
  -2  22   2   11.50    2.00
  -1 -22   2    2.70    0.90
   1 -22  -2    0.60    0.60
  -1  22   2    5.10    1.30
   1  22  -2    1.70    1.00
   0 -22   2   19.90    1.80
   0  22   2   18.30    2.30
   0  22  -2   17.60    2.20
   1 -22   2    9.70    1.20
   1 -22   2   13.20    1.30
  -1  22  -2   12.70    1.90
   2 -22   2    9.10    1.10
   2 -22   2   11.20    1.70
  -2  22  -2    9.10    1.40
   2  22   2    9.80    1.60
   3 -22   2    3.40    0.60
   3 -22   2    2.70    0.60
  -3  22  -2    3.50    1.00
   4 -22   2    6.90    0.90
   4 -22   2    7.40    0.90
   5 -22   2    0.30    0.40
  -4  23   2    7.10    1.40
   3 -23  -2    1.30    0.50
  -3 -23   2    2.60    0.50
  -3  23   2    2.20    0.90
  -2 -23   2    1.90    0.50
   2 -23  -2    0.90    0.90
  -2  23   2    2.30    1.00
  -1 -23   2    6.50    0.90
  -1  23   2   10.80    1.70
   0 -23   2    2.60    0.60
   0  23   2    3.30    1.00
   0  23  -2    2.10    0.90
   1 -23   2    4.20    0.70
   1  23   2    3.20    1.00
  -1  23  -2    4.20    1.00
   2 -23   2   10.90    1.10
  -2  23  -2    8.20    1.50
   3 -23   2    6.00    1.00
  -2  24   2   19.70    1.90
  -1  24   2    6.10    1.00
   0  24   2    2.30    0.70
  14   0  -3    1.00    0.30
 -14   0   3    1.20    0.20
 -13   0   3    2.20    0.40
  13   0  -3    1.90    0.50
 -13   0   3    1.90    0.60
  12   0  -3    0.60    0.50
 -12   0   3    0.60    0.40
 -12   0   3    0.20    0.60
 -11   0   3    3.60    0.80
 -11   0   3    4.90    0.80
  11   0  -3    3.70    0.80
  11   0  -3    4.50    0.90
 -11   0   3    4.70    0.70
 -10   0   3   61.99    4.90
  10   0  -3   60.59    4.90
 -10   0   3   65.29    4.80
  10   0  -3   60.59    4.90
   9   0  -3  160.68   12.50
   9   0  -3  161.28   12.20
   9   0  -3  157.68   12.20
   9   0  -3  157.78   13.40
  -9   0   3  145.89   12.60
  -9   0   3  175.18   12.10
  -9   0   3  183.28   12.10
   8   0  -3    1.00    0.50
  -8   0   3    1.40    0.40
  -8   0   3    1.30    0.60
   8   0  -3    0.60    1.40
   8   0  -3    1.50    0.90
  -8   0   3    1.50    0.50
   8   0  -3    1.40    0.60
   7   0  -3   74.39    6.40
   7   0  -3   63.39   39.90
  -7   0   3   85.59    6.20
   7   0  -3   80.49    7.00
   7   0  -3   75.09    6.20
  -7   0   3   77.79   30.00
  -7   0   3   92.39    6.20
  -6   0   3   18.80    1.50
   6   0  -3   18.20    1.60
  -6   0   3   26.70   15.10
   6   0  -3   16.10    2.30
   6   0  -3    2.10   13.10
   6   0  -3   15.90    1.90
   5   0  -3   -0.60    0.80
   5   0  -3    0.30    0.40
   5   0  -3   -2.20    7.90
   5   0  -3    0.20    0.60
  -5   0   3    0.20    0.30
  -5   0   3    1.30    8.70
   4   0  -3    0.40    0.70
  -4   0   3   -2.30    6.20
   4   0  -3   -2.10    5.20
   3   0  -3    1.50    3.80
   3   0  -3    1.80    0.80
   3   0  -3    1.20    4.40
   2   0  -3   21.90    2.40
   2   0  -3   36.40    5.80
   2   0  -3   34.00    5.40
  -1   0   3    3.80    2.90
   1   0  -3    3.50    0.80
   1   0  -3    4.80    3.10
   0   0   3   46.40    3.70
   0   0   3   55.69    6.40
   0   0  -3   42.80    3.80
   0   0  -3   57.09    6.30
   1   0   3  430.66   32.20
  -1   0  -3  378.36   30.20
  -1   0  -3  444.66   32.30
  -2   0  -3    0.40    3.90
   2   0   3    0.30    0.40
   2   0   3   -1.30    3.80
  -2   0  -3    0.50    0.60
   3   0   3  281.17   24.10
  -3   0  -3  286.27   23.70
   3   0   3  259.07   20.00
  -4   0  -3    3.50    7.50
   4   0   3   -1.90    7.80
   4   0   3    0.30    0.70
   5   0   3   10.40   13.60
  -5   0  -3   23.20   13.70
   5   0   3    9.90    1.50
  -6   0  -3   56.69    4.10
   6   0   3   50.59    4.90
   6   0   3   50.29    4.10
  -6   0  -3   53.89    4.00
   7   0   3   -0.10    0.40
  -7   0  -3    0.00    0.30
  -7   0  -3   -0.10    0.30
  -8   0  -3    8.00    1.20
   8   0   3    7.40    1.10
  -8   0  -3    7.60    1.00
  -9   0  -3   24.70    2.10
  -9   0  -3   23.80    2.10
   9   0   3   22.50    2.10
 -10   0  -3    2.40    0.60
  10   0   3    2.70    0.70
 -10   0  -3    2.40    0.60
 -11   0  -3    2.30    0.50
  11   0   3    1.80    0.60
 -11   0  -3    3.00    0.60
  12   0   3   42.30    3.40
 -12   0  -3   42.30    3.20
  12   0   3   40.00    3.10
 -14  -1   3    0.90    0.20
  14  -1  -3    1.30    0.30
 -14   1   3    1.00    0.20
  14   1  -3    1.20    0.30
  13  -1  -3    5.50    0.90
 -13  -1   3    5.20    0.60
 -13   1   3    5.30    0.60
  13   1  -3    6.20    0.90
 -13   1   3    3.60    0.70
 -12  -1   3   11.40    1.20
 -12  -1   3   10.70    1.10
  12  -1  -3   15.00    1.40
  12  -1  -3   11.40    1.20
 -12  -1   3   11.70    1.40
 -12   1   3   13.60    1.20
  12   1  -3   14.50    1.40
 -11  -1   3   44.50    3.60
  11  -1  -3   50.99    3.80
 -11  -1   3   47.80    3.70
  11  -1  -3   50.59    3.80
 -11  -1   3   43.30    3.80
  11   1  -3   48.40    3.80
 -11   1   3   46.60    3.80
 -11   1   3   43.40    3.60
 -11   1   3   49.70    3.70
  11   1  -3   45.90    3.70
  10  -1  -3  151.28   11.00
 -10  -1   3  156.38   10.90
  10  -1  -3  145.49   13.70
  10  -1  -3  150.28   11.00
 -10  -1   3  146.39   11.00
 -10  -1   3  137.29   10.80
 -10   1   3  143.99   10.80
 -10   1   3  146.09   11.00
  10   1  -3  148.19   11.00
 -10   1   3  141.49   10.90
  10   1  -3  151.68   11.00
  -9  -1   3   38.90    3.50
   9  -1  -3   44.60    4.10
  -9  -1   3   44.90    3.70
  -9  -1   3   43.90    3.50
   9  -1  -3   44.70    3.60
   9  -1  -3   43.00    5.20
   9  -1  -3   49.40    3.70
   9   1  -3   45.00    5.40
  -9   1   3   44.00    3.70
  -9   1   3   38.00    3.50
   9   1  -3   52.19    3.70
   9   1  -3   47.90    3.60
   8  -1  -3   56.29    4.50
  -8  -1   3   59.19    4.50
  -8  -1   3   59.09    4.50
   8  -1  -3   61.99    4.70
   8  -1  -3   58.99    4.60
   8  -1  -3   57.29    6.30
   8  -1  -3   58.49    4.90
  -8  -1   3   54.99    4.60
  -8   1   3   61.49    4.50
  -8   1   3   58.49    4.60
   8   1  -3   59.49    4.60
   8   1  -3   61.29    4.60
  -8   1   3   63.49    4.50
   8   1  -3   60.39    5.80
   8   1  -3   56.69    4.90
   7  -1  -3  117.59    9.00
   7  -1  -3   80.39   26.10
   7  -1  -3  125.79    9.00
  -7  -1   3  131.59    9.10
   7  -1  -3  116.09    9.10
  -7  -1   3  123.99    8.90
   7  -1  -3  117.09    9.70
  -7   1   3  116.49    8.90
   7   1  -3  111.59    9.30
   7   1  -3  134.69    9.70
   7   1  -3  141.19   28.90
   7   1  -3  127.79    9.80
  -7   1   3  123.09    9.00
  -7   1   3  100.19   28.80
  -7   1   3  113.99    9.00
   6  -1  -3  214.78   29.20
   6  -1  -3  260.27   18.90
   6  -1  -3  264.67   19.40
  -6  -1   3  225.08   31.90
   6  -1  -3  291.27   18.80
  -6  -1   3  247.48   18.80
   6   1  -3  251.07   19.40
   6   1  -3  221.28   28.40
   6   1  -3  255.67   18.90
  -6   1   3  256.67   18.80
  -6   1   3  280.57   32.30
   5  -1  -3    3.60    0.60
  -5  -1   3    4.60    0.70
   5  -1  -3    1.40    1.00
   5  -1  -3    3.50    8.70
   5  -1  -3    2.50    0.70
  -5   1   3   -0.20    9.10
   5   1  -3    4.60    1.30
   5   1  -3    7.30    7.60
  -5   1   3    3.80    0.60
   5   1  -3    4.30    0.90
   4  -1  -3  643.74   47.80
   4  -1  -3  617.34   44.10
   4   1  -3  621.04   44.10
  -4   1   3  568.24   47.60
   4   1  -3  557.44   47.10
   3  -1  -3   15.90    5.00
   3  -1  -3   14.80    1.70
   3   1  -3   12.40    4.80
   3   1  -3   14.00    5.30
   3   1  -3   13.60    1.80
   2  -1  -3 1416.56   99.89
   2  -1  -3 1345.17   97.69
   2  -1  -3 1373.86   99.89
   2   1  -3 1334.87   97.69
   2   1  -3 1299.67   99.89
   2   1  -3 1321.57   99.89
   1  -1  -3 1622.44  126.59
   1  -1  -3 1691.13  126.69
   1  -1  -3 1711.13  124.99
  -1  -1   3 1711.13  126.99
   1   1  -3 1760.92  125.09
   1   1  -3 1871.31  127.19
   0  -1  -3 1433.66  105.59
   0  -1  -3 1557.34  107.29
   0  -1   3 1447.96  105.59
   0  -1   3 1472.65  107.49
   0   1   3 1393.86  105.49
   0   1  -3 1431.26  107.49
   0   1  -3 1503.85  105.69
   0   1   3 1434.66  106.99
   1  -1   3  341.67   27.10
  -1  -1  -3  414.76   27.20
   1  -1   3  349.07   29.30
  -1  -1  -3  376.06   28.90
  -1   1  -3  348.97   27.20
   1   1   3  420.36   27.10
   1   1   3  364.16   28.80
  -1   1  -3  346.07   29.20
  -2  -1  -3  501.25   33.70
   2  -1   3  479.75   33.60
  -2  -1  -3  408.16   35.50
   2  -1   3  455.15   36.50
  -2   1  -3  482.45   33.70
   2   1   3  423.26   35.70
   2   1   3  480.55   33.50
  -2   1  -3  422.16   36.00
  -3  -1  -3  338.17   25.50
   3  -1   3  266.47   26.40
   3  -1   3  273.17   21.90
   3   1   3  369.86   26.00
  -3   1  -3  278.17   22.00
   4  -1   3    8.00    9.00
   4  -1   3    1.40    0.80
  -4  -1  -3    2.00    0.30
  -4  -1  -3    0.80    7.80
   4   1   3    1.40    0.80
   4   1   3    4.80    7.80
  -4   1  -3    1.70    0.30
  -4   1  -3    2.80    8.00
   5  -1   3   23.60   14.80
   5  -1   3   37.70    3.50
  -5  -1  -3   35.30    2.80
  -5  -1  -3   35.70   14.30
   5   1   3   38.60    3.40
  -5   1  -3   39.10   16.40
   5   1   3   37.00   13.70
  -5   1  -3   36.50    2.80
   6  -1   3   62.29    4.60
  -6  -1  -3   53.89    4.50
   6  -1   3   60.59    5.30
  -6   1  -3   54.59    4.50
   6   1   3   69.49    4.60
  -6   1  -3   56.09    4.50
  -7  -1  -3    8.60    1.10
   7  -1   3   11.30    1.20
   7  -1   3   10.40    2.40
  -7  -1  -3    8.70    1.00
   7  -1   3   12.20    1.20
  -7   1  -3   12.10    1.10
   7   1   3    8.70    1.20
  -7   1  -3   12.30    1.10
  -8  -1  -3    4.30    0.80
   8  -1   3    3.20    0.70
   8  -1   3    1.00    1.00
  -8  -1  -3    4.00    0.70
  -8   1  -3    4.10    0.70
   8   1   3    3.70    0.70
  -8   1  -3    4.20    0.70
   9  -1   3    6.80    1.00
  -9  -1  -3    6.40    0.90
  -9  -1  -3    6.50    0.90
   9   1   3    7.30    1.10
  -9   1  -3    7.30    0.90
  -9   1  -3    7.10    0.90
 -10  -1  -3    1.40    0.50
 -10  -1  -3    1.20    0.50
  10  -1   3    1.30    0.60
  10   1   3    1.50    0.60
 -10   1  -3    1.60    0.50
 -10   1  -3    1.00    0.50
 -11  -1  -3   23.60    2.10
  11  -1   3   30.00    2.20
 -11  -1  -3   23.10    2.10
 -11   1  -3   28.10    2.10
 -11   1  -3   25.10    2.10
  11   1   3   24.70    2.10
  12  -1   3   11.70    1.30
  12  -1   3   10.50    1.00
 -12  -1  -3    7.90    0.90
 -12  -1  -3    7.90    0.80
  12   1   3   11.20    1.30
  12   1   3    8.70    0.80
 -12   1  -3    8.50    0.90
  14  -2  -3    0.10    0.30
 -14  -2   3    0.20    0.20
 -14   2   3    0.30    0.20
  14   2  -3    0.20    0.20
 -13  -2   3    2.20    0.40
  13  -2  -3    2.30    0.60
 -13   2   3    2.20    0.40
  13   2  -3    2.60    0.60
 -13   2   3    2.20    0.70
 -12  -2   3    7.00    0.80
  12  -2  -3    6.90    1.00
 -12  -2   3    5.20    0.70
  12  -2  -3    5.00    0.90
 -12   2   3    7.30    0.80
 -12   2   3    5.70    1.00
  12   2  -3    5.30    0.80
  11  -2  -3   50.39    4.10
 -11  -2   3   57.69    4.00
 -11  -2   3   44.30    4.00
  11  -2  -3   48.80    4.00
 -11   2   3   49.30    4.10
 -11   2   3   54.69    4.00
  11   2  -3   46.90    4.00
 -10  -2   3   35.40    2.50
 -10  -2   3   30.80    2.70
  10  -2  -3   31.30    5.50
 -10  -2   3   33.20    2.60
  10  -2  -3   29.50    2.80
  10  -2  -3   29.60    2.70
 -10   2   3   30.70    2.50
 -10   2   3   33.90    2.60
  10   2  -3   29.60    2.70
  10   2  -3   28.30    2.60
 -10   2   3   31.10    2.80
  -9  -2   3   62.29    4.40
  -9  -2   3   53.99    4.40
   9  -2  -3   53.59    4.40
   9  -2  -3   50.59    4.30
  -9  -2   3   54.19    4.30
   9  -2  -3   53.39    5.80
   9  -2  -3   49.99    4.70
  -9   2   3   55.89    4.40
   9   2  -3   53.99    4.30
   9   2  -3   53.59    4.30
  -9   2   3   58.39    4.30
   9   2  -3   56.19    5.00
   9   2  -3   49.99    6.40
  -9   2   3   55.79    4.20
   8  -2  -3   14.50    1.40
  -8  -2   3   12.00    1.20
   8  -2  -3   12.80    1.30
   8  -2  -3   11.60    1.60
  -8  -2   3    9.30    1.30
   8  -2  -3   11.60    1.30
  -8  -2   3   12.00    1.10
   8   2  -3    9.20    1.50
  -8   2   3   12.20    1.20
   8   2  -3   10.50    1.30
   8   2  -3   10.10    1.30
   8   2  -3   11.20    2.20
  -8   2   3   12.50    1.40
   7  -2  -3   19.80   25.70
   7  -2  -3   16.00    1.50
   7  -2  -3   15.00    2.40
   7  -2  -3   14.30    1.90
  -7  -2   3   17.40    1.50
  -7  -2   3   18.40    1.40
   7  -2  -3   15.50    1.60
   7   2  -3   16.20    1.50
  -7   2   3   16.60    1.50
  -7   2   3   20.50   27.30
  -7   2   3   16.10    1.60
   7   2  -3   13.90    2.30
   7   2  -3   15.20    2.00
  -7   2   3   18.50    1.40
  -6  -2   3    2.60    0.40
   6  -2  -3    2.70    0.60
   6  -2  -3    2.00    1.10
   6  -2  -3    1.20    0.70
   6  -2  -3   12.20   15.10
   6   2  -3    1.40   13.00
  -6   2   3    3.30    0.40
  -6   2   3   13.50   14.10
   6   2  -3    2.30    1.00
   6   2  -3    1.60    1.00
   5  -2  -3   10.80    9.00
  -5  -2   3    7.10    0.80
   5  -2  -3    7.30    0.90
   5  -2  -3    4.60    1.30
   5  -2  -3    6.90    1.00
   5   2  -3    9.00    1.60
   5   2  -3    4.40    8.70
  -5   2   3    9.30    8.40
   5   2  -3    7.60    1.20
   5   2  -3   10.00    9.10
   4  -2  -3  -10.40    5.80
   4   2  -3    4.20    6.10
  -4   2   3    4.00    5.90
   4   2  -3   -0.60    5.70
   4   2  -3   -0.20    0.80
   3  -2  -3    1.70    0.70
   3  -2  -3    1.30    4.30
   3   2  -3    2.60    0.80
   3   2  -3    3.70    4.50
  -3   2   3    3.20    4.50
   3   2  -3    1.20    4.70
   2  -2  -3    7.30    1.10
   2  -2  -3    8.30    3.90
   2  -2  -3    7.80    3.70
   2   2  -3    5.70    1.10
   2   2  -3    7.70    4.00
   1  -2  -3  130.39   10.70
   1  -2  -3  169.88   12.80
   1  -2  -3  157.28   12.60
   1   2  -3  165.48   13.50
   1   2  -3  128.09   10.80
   0  -2   3  113.49   10.40
   0  -2  -3   93.09    7.30
   0  -2   3   98.09    7.40
   0  -2  -3  105.99    9.20
   0   2   3   94.39    7.20
   0   2   3  109.69    9.20
   0   2  -3   89.59    7.50
   0   2  -3   98.29    9.90
   1  -2   3  127.89    9.90
  -1  -2  -3  123.49    9.90
  -1  -2  -3  153.48   11.80
   1  -2   3  144.29   13.10
  -1   2  -3  135.89   12.80
  -1   2  -3  124.69   10.10
   1   2   3  147.09   11.70
   2  -2   3   30.00    6.80
  -2  -2  -3   43.30    6.40
   2  -2   3   29.70    2.90
  -2  -2  -3   38.60    2.90
  -2   2  -3   30.30    3.00
  -2   2  -3   33.00    6.50
   2   2   3   40.90    6.30
   3  -2   3  109.39    8.40
  -3  -2  -3  126.09   12.60
   3  -2   3  129.29   15.10
  -3  -2  -3  106.19    8.40
  -3   2  -3  102.49    8.20
   3   2   3  113.29   12.80
  -3   2  -3  125.19   13.80
  -3   2  -3  109.59    8.50
   4  -2   3   48.50    4.30
   4  -2   3   50.19   11.80
  -4  -2  -3   48.40    3.80
  -4  -2  -3   54.99   10.90
  -4   2  -3   50.69   11.10
   4   2   3   62.39   10.90
  -4   2  -3   51.69    3.80
   5  -2   3   92.59    7.90
  -5  -2  -3  102.09    7.30
  -5  -2  -3  157.98   31.00
  -5   2  -3  101.99    7.40
  -6  -2  -3   94.59    6.40
  -6  -2  -3   85.79    6.50
   6  -2   3   78.99    6.50
   6  -2   3   80.79    7.10
   6  -2   3   85.99    6.50
  -6   2  -3   87.29    6.50
   6   2   3   81.69    6.50
  -6   2  -3   93.39    6.40
   7  -2   3   52.29    4.10
   7  -2   3   51.39    4.10
   7  -2   3   44.20    5.10
  -7   2  -3   61.59    4.00
  -7   2  -3   46.20    4.20
  -7   2  -3   53.59    4.00
   7   2   3   50.09    4.00
   8  -2   3    6.40    1.00
   8  -2   3    6.40    1.00
  -8  -2  -3    7.60    0.90
  -8  -2  -3    6.00    0.90
  -8   2  -3    7.20    0.90
  -8   2  -3    6.50    1.30
  -8   2  -3    6.90    0.90
   8   2   3    7.30    1.00
  -9  -2  -3    5.60    0.80
  -9  -2  -3    6.00    0.80
   9  -2   3    4.50    0.90
   9   2   3    5.50    0.80
  -9   2  -3    5.30    0.80
  -9   2  -3    4.20    0.70
 -10  -2  -3    0.50    0.40
 -10  -2  -3    0.30    0.40
  10  -2   3    0.40    0.50
  10   2   3    0.40    0.50
 -10   2  -3    0.80    0.40
 -10   2  -3    0.00    0.40
  11  -2   3   14.30    1.50
 -11  -2  -3   15.80    1.40
 -11  -2  -3   15.80    1.40
 -11   2  -3   15.80    1.40
 -11   2  -3   15.40    1.30
  11   2   3   15.00    1.40
  12  -2   3   19.40    1.90
 -12  -2  -3   17.70    1.60
 -12  -2  -3   20.20    1.60
  12  -2   3   18.20    1.60
  12   2   3   22.10    2.00
 -12   2  -3   20.90    1.60
  14  -3  -3    1.60    0.40
 -14  -3   3    1.50    0.20
 -13  -3   3    0.20    0.30
  13  -3  -3    0.10    0.50
 -13   3   3    0.20    0.40
  13   3  -3    0.40    0.40
 -13   3   3    0.60    0.30
 -12  -3   3    1.80    0.50
  12  -3  -3    2.30    0.70
  12  -3  -3    2.50    0.70
 -12  -3   3    2.00    0.40
 -12   3   3    2.30    0.70
  12   3  -3    3.10    0.60
 -12   3   3    2.00    0.50
  11  -3  -3   43.90    3.50
 -11  -3   3   42.50    3.40
 -11  -3   3   39.90    3.30
  11  -3  -3   41.00    3.50
  11   3  -3   45.30    3.40
 -11   3   3   43.70    3.50
 -11   3   3   40.70    3.30
 -10  -3   3   54.49    4.40
  10  -3  -3   59.69    4.60
 -10  -3   3   55.29    4.40
  10  -3  -3   59.79    4.60
  10  -3  -3   58.29    6.70
 -10  -3   3   53.59    4.50
  10   3  -3   56.29    4.50
 -10   3   3   59.89    4.60
  10   3  -3   57.89    4.40
 -10   3   3   58.99    4.40
  -9  -3   3   71.29    5.20
   9  -3  -3   59.39    5.20
  -9  -3   3   68.99    5.30
  -9  -3   3   71.99    5.20
   9  -3  -3   66.99    6.60
   9  -3  -3   70.19    5.40
   9  -3  -3   62.29    5.30
   9   3  -3   74.09    5.30
   9   3  -3   73.49    6.40
  -9   3   3   61.39    5.20
   9   3  -3   75.79    5.20
   9   3  -3   67.49    8.70
  -9   3   3   67.29    5.40
  -9   3   3   63.69    5.10
   8  -3  -3  142.19   10.70
   8  -3  -3  143.49   10.40
   8  -3  -3  151.78   10.50
  -8  -3   3  135.49   10.60
  -8  -3   3  132.49   10.40
   8  -3  -3  146.09   11.50
   8  -3  -3  147.79   10.50
  -8  -3   3  133.89   10.40
  -8   3   3  149.99   10.50
  -8   3   3  144.49   10.30
   8   3  -3  146.09   10.50
   8   3  -3  122.89   11.40
  -8   3   3  137.99   10.40
   8   3  -3  135.19   10.40
   8   3  -3  139.49   10.70
   7  -3  -3    7.90   28.40
   7  -3  -3   24.20    2.30
   7  -3  -3   22.80    1.90
  -7  -3   3   18.00    1.80
   7  -3  -3   23.00    1.90
   7  -3  -3   26.10    2.90
   7   3  -3   22.00    2.90
   7   3  -3   25.20   26.90
  -7   3   3   19.60    1.80
  -7   3   3   21.40    2.00
  -7   3   3  -11.00   27.60
   7   3  -3   20.30    2.30
   7   3  -3   20.40    1.80
   6  -3  -3  292.27   34.00
   6  -3  -3  332.37   22.20
  -6  -3   3  296.37   22.10
   6  -3  -3  326.47   22.90
   6  -3  -3  296.07   22.20
   6   3  -3  299.37   22.30
   6   3  -3  305.77   22.80
   6   3  -3  267.07   33.30
   6   3  -3  274.87   33.20
  -6   3   3  271.17   34.40
   5  -3  -3  391.36   28.90
   5  -3  -3  399.26   28.40
   5  -3  -3  395.96   35.30
  -5  -3   3  390.46   28.40
   5   3  -3  380.46   28.50
   5   3  -3  413.56   29.00
   5   3  -3  380.66   34.40
   5   3  -3  365.66   34.70
  -5   3   3  383.16   35.10
   4  -3  -3 1308.77   94.29
   4  -3  -3 1296.37   90.59
   4   3  -3 1247.58   90.69
  -4   3   3 1196.08   93.89
   4   3  -3 1221.58   94.49
   4   3  -3 1208.98   94.09
   3  -3  -3 1345.07   97.39
   3  -3  -3 1282.67   94.59
   3   3  -3 1368.26   97.79
   3   3  -3 1332.67   94.69
  -3   3   3 1207.78   96.99
   3   3  -3 1297.17   98.39
   2  -3  -3  323.37   24.60
   2  -3  -3  336.57   22.30
   2   3  -3  265.97   26.10
   2   3  -3  277.77   22.30
  -1  -3   3  676.63   53.99
   1  -3  -3  762.12   53.39
   1  -3  -3  728.63   51.59
   1  -3  -3  690.23   53.09
   1   3  -3  747.43   54.19
   1   3  -3  723.23   51.79
  -1   3   3  656.43   51.49
   0  -3  -3 1172.58   80.39
   0  -3  -3 1142.39   79.09
   0  -3   3 1091.89   79.29
   0  -3   3 1044.60   81.49
   0   3  -3 1090.59   79.29
   0   3  -3 1004.90   81.39
   1  -3   3  348.77   25.30
  -1  -3  -3  353.16   26.50
   1  -3   3  309.27   28.00
  -1  -3  -3  367.56   25.20
  -1   3  -3  310.67   27.90
  -1   3  -3  354.86   25.40
   1   3   3  349.57   26.50
   2  -3   3   87.29   11.80
   2  -3   3   85.29    6.80
   2   3   3  109.29   12.10
  -2   3  -3   86.49    7.00
  -2   3  -3   93.59   10.80
  -3  -3  -3  280.87   21.50
   3  -3   3  297.67   27.20
   3  -3   3  299.77   21.60
  -3  -3  -3  295.37   24.50
  -3   3  -3  307.77   26.30
  -3   3  -3  292.97   21.70
  -3   3  -3  290.27   21.10
   3   3   3  273.07   24.20
  -4  -3  -3   33.90    9.60
   4  -3   3   42.20    3.70
   4  -3   3   24.00   12.00
  -4   3  -3   40.50    3.10
  -4   3  -3   43.00   11.60
   4   3   3   36.40    9.20
   5  -3   3   45.00   21.90
   5  -3   3   55.79    4.10
  -5  -3  -3   47.10    4.00
   5  -3   3   56.19    4.70
  -5   3  -3   55.19    4.00
  -5   3  -3   63.59   17.70
  -6  -3  -3   29.80    2.60
  -6  -3  -3   30.30    2.70
   6  -3   3   33.40    3.50
   6  -3   3   40.70    2.90
   6  -3   3   36.00    2.80
   6   3   3   33.80    2.70
  -6   3  -3   36.90    2.70
  -6   3  -3   33.50    2.70
   7  -3   3   25.50    3.50
  -7  -3  -3   27.20    2.30
   7  -3   3   30.90    2.40
  -7  -3  -3   25.10    2.20
   7  -3   3   30.50    2.50
  -7   3  -3   25.80    2.30
  -7   3  -3   27.80    2.30
  -7   3  -3   27.70    2.50
   7   3   3   28.40    2.30
   8  -3   3   40.00    3.20
   8  -3   3   33.30    6.00
   8  -3   3   39.20    3.10
  -8  -3  -3   38.90    3.00
  -8   3  -3   36.20    2.90
  -8   3  -3   33.50    3.20
  -8   3  -3   34.20    3.00
   8   3   3   39.90    3.00
   9  -3   3   12.20    1.50
  -9  -3  -3   11.70    1.20
  -9   3  -3    7.20    1.60
  -9   3  -3   11.10    1.10
   9   3   3    7.00    1.50
  -9   3  -3   11.60    1.30
 -10  -3  -3   14.40    1.40
  10  -3   3   13.90    1.50
 -10  -3  -3   14.50    1.30
 -10   3  -3   12.90    1.30
 -10   3  -3    9.50    1.60
  10   3   3   15.50    1.40
 -11  -3  -3   11.90    1.10
 -11  -3  -3   10.90    1.20
  11  -3   3   11.20    1.30
  11   3   3   11.50    1.10
  11   3   3   13.50    1.70
 -11   3  -3   10.80    1.10
 -12  -3  -3    0.30    0.30
  12  -3   3    0.80    0.60
  12  -3   3    0.90    0.40
 -12  -3  -3    0.60    0.30
 -12   3  -3    0.80    0.30
  12   3   3    0.30    0.50
 -13  -4   3    8.60    0.80
  13  -4  -3    6.80    1.00
 -13   4   3    6.10    0.90
 -13   4   3    7.40    0.70
  13   4  -3    7.10    0.80
 -12  -4   3    2.30    0.50
 -12  -4   3    1.90    0.40
  12  -4  -3    1.10    0.50
  12  -4  -3    0.50    0.70
 -12   4   3    1.40    0.40
  12   4  -3    2.00    0.60
 -12   4   3    1.30    0.70
  11  -4  -3    2.00    0.80
 -11  -4   3    0.80    0.40
  11  -4  -3    1.00    0.60
 -11  -4   3    1.10    0.50
 -11   4   3    1.20    0.40
  11   4  -3    0.90    0.50
 -11   4   3    1.80    0.70
  10  -4  -3    5.90    1.10
  10  -4  -3    4.40    2.80
  10  -4  -3    5.30    1.00
 -10  -4   3    6.70    0.90
 -10  -4   3    6.20    0.80
 -10   4   3    6.50    0.90
  10   4  -3    5.90    1.00
 -10   4   3    7.20    1.10
  -9  -4   3   10.30    1.10
   9  -4  -3    9.00    1.30
   9  -4  -3    8.40    2.40
   9  -4  -3    9.00    1.40
   9  -4  -3    7.70    1.30
  -9  -4   3   10.60    1.10
   9   4  -3    7.80    1.80
   9   4  -3    8.80    1.10
  -9   4   3    9.80    1.10
   9   4  -3   10.10    1.20
  -9   4   3   10.20    1.40
   8  -4  -3    8.40    1.20
  -8  -4   3    7.80    0.90
   8  -4  -3    7.10    1.80
   8  -4  -3    8.60    1.30
  -8  -4   3    8.30    0.90
   8  -4  -3    8.30    1.30
  -8   4   3    9.50    1.00
   8   4  -3    6.20    1.40
   8   4  -3    8.50    1.00
   8   4  -3    7.40    1.00
  -8   4   3    8.60    1.20
   8   4  -3    5.90    2.30
   7  -4  -3    2.10    1.30
   7  -4  -3    3.20    0.60
   7  -4  -3   40.90   31.00
   7  -4  -3    2.80    0.70
   7  -4  -3    3.40    0.80
  -7  -4   3    3.10    0.50
   7  -4  -3    2.20    0.70
  -7  -4   3    2.80    0.50
  -7   4   3    3.70    0.50
   7   4  -3    0.50    1.40
  -7   4   3    3.00    0.50
  -7   4   3    3.10    0.60
  -7   4   3   33.00   32.60
   7   4  -3    2.70    1.00
   7   4  -3    2.80    0.50
   7   4  -3    4.30    0.60
   6  -4  -3   13.30    2.20
  -6  -4   3   16.90    1.40
   6  -4  -3   14.00    1.70
   6  -4  -3    6.90   17.60
   6  -4  -3   15.40    1.40
  -6   4   3   17.40    2.20
   6   4  -3   16.70   17.30
   6   4  -3   14.80    2.30
   6   4  -3   14.10    1.70
  -6   4   3  -19.00   17.00
   6   4  -3   17.00   15.00
  -5  -4   3   58.59    4.50
   5  -4  -3   80.39   14.70
   5  -4  -3   65.19    4.50
   5  -4  -3   58.19    5.10
  -5   4   3   37.20   12.00
   5   4  -3   56.59    5.20
   5   4  -3   57.19   16.00
   5   4  -3   66.99   12.60
   5   4  -3   56.19    4.70
   4  -4  -3   49.90    4.70
   4  -4  -3   72.59   11.20
  -4  -4   3   52.29    4.20
   4  -4  -3   58.09    4.20
   4   4  -3   67.99   10.80
  -4   4   3   44.40    9.30
   4   4  -3   79.79   12.00
   4   4  -3   58.59    4.40
   4   4  -3   58.39    4.90
   3  -4  -3    6.60    5.20
   3  -4  -3    9.40    1.40
   3   4  -3   11.60    1.70
   3   4  -3   11.30    5.90
   3   4  -3   16.60    5.70
   2  -4  -3    8.50    1.20
   2  -4  -3   12.90    4.20
   2   4  -3   10.10    1.50
   2   4  -3   15.70    5.20
   1  -4  -3    4.60    4.00
   1  -4  -3    5.30    0.90
   1  -4  -3    6.20    3.10
  -1  -4   3    5.50    0.90
  -1  -4   3   10.50    7.50
   1   4  -3    6.40    5.00
   1   4  -3    4.80    1.00
   0  -4  -3    5.10    0.90
   0  -4   3    4.50    4.60
   0  -4   3    6.90    1.10
   0  -4  -3    6.90    2.50
   0  -4  -3    7.20    2.80
   0   4  -3    5.20    1.00
  -1  -4  -3   68.29    5.70
   1  -4   3   85.79   10.60
   1  -4   3   75.89    5.90
  -1  -4  -3   90.39    7.30
  -1   4  -3   68.59    6.00
  -1   4  -3   79.89    9.90
   1   4   3   86.99    7.20
  -2  -4  -3   84.49    7.80
  -2  -4  -3   62.69    5.10
   2  -4   3   81.99   12.00
   2  -4   3   65.39    5.20
  -2   4  -3   69.19   10.40
   2   4   3   67.99    7.30
  -2   4  -3   59.69    5.30
  -3  -4  -3   71.69    9.60
   3  -4   3   54.69    4.80
   3  -4   3   78.99   12.80
   3   4   3   51.29    7.80
  -3   4  -3   67.79   11.40
  -3   4  -3   58.89    4.40
   4  -4   3   29.00   13.90
   4  -4   3   35.60    3.30
   4  -4   3   31.90    2.80
  -4   4  -3   37.80    2.70
  -4   4  -3   41.00   12.20
   5  -4   3   28.70   21.80
   5  -4   3    3.00    1.00
   5  -4   3    3.10    0.60
   5  -4   3    3.10    0.60
  -5  -4  -3    3.30    0.50
  -5   4  -3   12.40   17.80
  -5   4  -3    3.90    0.60
  -5   4  -3    3.40    0.50
  -6  -4  -3   92.99    6.50
   6  -4   3   87.49    6.60
   6  -4   3   83.19    7.20
   6  -4   3   83.39    6.60
  -6  -4  -3   78.69    6.70
  -6   4  -3   77.89    6.70
  -6   4  -3   94.69    6.50
   6   4   3   87.29    6.50
  -6   4  -3   95.89    6.50
  -7  -4  -3   79.39    5.60
   7  -4   3   75.19    6.00
  -7  -4  -3   81.69    5.50
   7  -4   3   71.19    5.70
  -7   4  -3   60.39    5.80
   7   4   3   70.49    5.50
  -7   4  -3   71.79    5.70
  -7   4  -3   75.49    5.50
   8  -4   3   65.39    5.20
   8  -4   3   60.49    5.10
  -8  -4  -3   73.99    5.10
   8  -4   3   50.69    6.80
  -8   4  -3   70.29    5.10
  -8   4  -3   58.39    5.20
  -8   4  -3   68.89    5.00
   8   4   3   69.69    5.10
   9  -4   3    0.20    0.70
   9  -4   3    0.90    0.70
  -9  -4  -3    0.70    0.40
  -9  -4  -3    0.50    0.40
  -9   4  -3    0.80    0.80
   9   4   3    1.60    0.50
  -9   4  -3   -0.10    0.40
  -9   4  -3    0.00    0.40
 -10  -4  -3    8.40    1.00
 -10  -4  -3    9.30    1.10
  10  -4   3    8.50    1.20
 -10   4  -3    8.00    1.20
  10   4   3    8.00    1.00
 -10   4  -3    9.40    1.00
 -10   4  -3    9.50    1.00
 -11  -4  -3    5.50    0.70
 -11  -4  -3    5.60    0.80
  11  -4   3    6.30    1.00
 -11   4  -3    4.50    0.90
  11   4   3    4.50    1.00
 -11   4  -3    6.20    0.80
 -12  -4  -3    0.80    0.30
  12  -4   3    0.50    0.50
 -12  -4  -3    0.60    0.30
  12  -4   3    0.80    0.40
 -12   4  -3    1.30    0.30
  12   4   3    0.80    0.60
 -13  -5   3    6.20    0.70
  13  -5  -3    8.30    0.90
  13   5  -3    7.60    0.90
 -13   5   3    5.90    0.70
  13   5  -3    6.90    0.80
 -13   5   3    7.90    0.90
  12  -5  -3    4.80    0.90
 -12  -5   3    4.50    0.60
  12  -5  -3    4.90    1.10
 -12  -5   3    5.40    0.80
  12   5  -3    6.40    0.90
 -12   5   3    6.30    1.20
 -12   5   3    6.00    0.70
  11  -5  -3    7.60    1.20
 -11  -5   3    7.20    0.90
 -11  -5   3    7.20    0.90
  11  -5  -3    8.00    1.30
  11   5  -3    7.60    1.10
 -11   5   3    7.60    1.10
 -11   5   3    6.90    0.90
  10  -5  -3   17.90    3.40
 -10  -5   3   12.40    1.40
  10  -5  -3   17.40    2.00
  10  -5  -3   17.90    2.10
 -10   5   3   15.80    1.60
 -10   5   3   18.30    2.00
  10   5  -3   16.30    1.90
  -9  -5   3   30.70    2.20
   9  -5  -3   22.00    2.30
  -9  -5   3   29.50    2.20
   9  -5  -3   20.40    2.30
   9  -5  -3   23.10    2.40
   9  -5  -3   25.10    3.80
  -9   5   3   24.50    2.40
  -9   5   3   23.60    2.10
   9   5  -3   32.60    3.20
   8  -5  -3  134.59   11.40
  -8  -5   3  148.39   10.40
   8  -5  -3  138.59   10.60
   8  -5  -3  126.39   10.50
   8  -5  -3  136.49   10.40
   8  -5  -3  121.49   10.60
  -8  -5   3  147.79   10.40
   8   5  -3  141.49   10.40
   8   5  -3  157.18   10.80
   8   5  -3  161.08   10.50
  -8   5   3  129.59   10.30
  -8   5   3  140.19   10.50
   7  -5  -3  168.48   11.40
  -7  -5   3  154.28   11.30
   7  -5  -3  162.48   11.30
   7  -5  -3  141.89   11.40
  -7  -5   3  151.78   11.30
   7  -5  -3  151.18   12.70
   7  -5  -3  144.49   11.40
  -7   5   3  160.38   11.40
   7   5  -3  146.59   12.10
  -7   5   3  149.39   11.30
   7   5  -3  150.78   11.30
   7   5  -3  148.69   11.30
  -7   5   3  156.08   11.50
   7   5  -3  154.78   11.60
  -6  -5   3   46.30    3.40
   6  -5  -3   40.10    3.70
   6  -5  -3   27.40   20.80
   6  -5  -3   44.70    3.40
   6  -5  -3   43.90    4.20
   6   5  -3   48.00    4.80
  -6   5   3   40.80    3.60
   6   5  -3   50.19    3.70
  -6   5   3   52.49   20.30
  -6   5   3   43.40    3.50
   6   5  -3    6.30   18.20
   5  -5  -3  102.99    7.50
   5  -5  -3  100.49    6.80
   5  -5  -3   85.69   19.80
  -5  -5   3   87.19    6.80
   5   5  -3   79.99   15.40
   5   5  -3  105.19   15.70
  -5   5   3   50.69   18.00
   5   5  -3   88.59    7.00
   5   5  -3   86.39    7.40
   4  -5  -3  465.15   34.00
   4  -5  -3  450.85   33.50
  -4  -5   3  452.75   33.50
   4  -5  -3  450.95   38.70
   4   5  -3  494.05   33.60
   4   5  -3  474.95   38.60
  -4   5   3  401.86   38.00
   4   5  -3  492.15   34.10
   4   5  -3  453.05   39.00
   3  -5  -3   72.29   10.70
   3  -5  -3   82.89    6.30
   3   5  -3   75.79    6.30
   3   5  -3   70.09   11.70
  -3   5   3   74.69   10.80
   2  -5  -3  232.98   19.80
  -2  -5   3  241.08   21.10
   2  -5  -3  233.18   17.20
   2   5  -3  244.48   17.40
   2   5  -3  241.98   21.10
  -2   5   3  207.88   19.60
   1  -5  -3  308.17   24.80
   1  -5  -3  337.87   26.40
  -1  -5   3  354.56   25.00
  -1  -5   3  363.46   28.40
   1  -5  -3  318.67   26.20
   1   5  -3  354.56   28.30
   1   5  -3  356.96   25.10
   0  -5  -3 1269.57   87.09
   0  -5  -3 1173.48   87.09
   0  -5   3 1194.88   86.69
   0  -5   3 1153.58   89.59
   0   5  -3 1204.88   86.79
   0   5  -3 1168.78   89.69
   1  -5   3  356.56   25.20
   1  -5   3  321.67   29.00
  -1   5  -3  342.67   25.20
  -1   5  -3  335.77   28.60
   2  -5   3  246.78   24.00
   2  -5   3  244.58   19.10
  -2   5  -3  275.17   19.40
  -2   5  -3  255.07   23.80
  -3  -5  -3   78.29   10.50
   3  -5   3   79.29   14.90
   3  -5   3   79.29    5.80
   3  -5   3   80.49    6.30
  -3   5  -3   81.39    5.80
   3   5   3   56.99    8.30
  -3   5  -3   62.69   11.70
  -4  -5  -3   84.29   12.60
   4  -5   3   90.79   18.20
   4  -5   3   62.69    4.90
   4  -5   3   62.89    5.40
  -4   5  -3   62.29    4.80
  -4   5  -3   81.19   16.00
   4   5   3   79.09   10.80
   5  -5   3   40.10   24.70
   5  -5   3   18.70    1.70
  -5  -5  -3   17.60    1.40
   5  -5   3   16.80    1.60
   5  -5   3   16.50    2.20
   5  -5   3   17.20    1.60
  -5   5  -3   25.30   20.70
  -5   5  -3   17.90    1.60
  -5   5  -3   18.60    1.50
   6  -5   3  135.19    9.80
  -6  -5  -3  121.69    9.60
   6  -5   3  133.99   10.50
   6  -5   3  138.79    9.80
   6   5   3  132.59    9.60
  -6   5  -3  127.19    9.70
  -6   5  -3  131.59    9.80
  -6   5  -3  128.99    9.60
   7  -5   3  137.59   10.80
   7  -5   3  129.29    9.90
  -7  -5  -3  125.89    9.80
  -7  -5  -3  122.39    9.80
   7  -5   3  147.29   10.30
   7   5   3  139.19    9.80
  -7   5  -3  137.69    9.80
  -7   5  -3  128.69    9.80
  -7   5  -3  130.89   10.00
   8  -5   3   35.40    3.00
  -8  -5  -3   36.30    2.80
  -8  -5  -3   33.90    2.80
   8  -5   3   37.20    3.00
   8  -5   3   34.50    5.00
  -8   5  -3   35.00    3.10
  -8   5  -3   33.20    2.90
  -8   5  -3   33.40    2.80
   8   5   3   38.60    2.80
  -9  -5  -3    3.10    0.60
  -9  -5  -3    2.30    0.50
   9  -5   3    5.30    0.90
   9   5   3    2.40    0.50
  -9   5  -3    2.90    0.50
  -9   5  -3    3.20    0.90
 -10  -5  -3    1.30    0.40
  10  -5   3    2.20    0.60
 -10  -5  -3    0.90    0.40
  10  -5   3    1.10    0.60
 -10   5  -3    0.90    0.70
  10   5   3    1.30    0.40
  10   5   3    1.50    0.80
 -10   5  -3    1.00    0.40
 -10   5  -3    0.60    0.30
  11  -5   3    9.60    1.30
 -11  -5  -3    8.90    1.00
 -11  -5  -3    8.30    0.90
 -11   5  -3    9.90    1.00
 -11   5  -3   11.00    1.20
  12  -5   3    0.60    0.40
 -12  -5  -3    0.60    0.20
  12  -5   3    0.60    0.50
 -12  -5  -3    0.80    0.30
 -12   5  -3    0.40    0.30
  12   5   3    1.20    0.60
  13  -6  -3   11.60    1.10
 -13  -6   3   11.30    1.00
  13   6  -3   10.70    1.10
 -13   6   3   11.50    1.20
  12  -6  -3    0.50    0.50
 -12  -6   3    0.50    0.50
  12  -6  -3    0.90    0.70
 -12   6   3    0.70    0.30
  12   6  -3    0.30    0.50
 -12   6   3    0.70    0.60
  11  -6  -3    0.30    0.60
  11  -6  -3    0.90    0.80
 -11  -6   3    0.70    0.40
 -11   6   3    0.60    0.40
  11   6  -3    0.60    0.50
 -11   6   3    0.10    0.60
 -10  -6   3    4.70    0.80
  10  -6  -3    5.60    1.50
 -10  -6   3    4.90    0.80
  10  -6  -3    4.70    2.70
  10  -6  -3    3.50    0.80
  10  -6  -3    4.70    1.00
 -10   6   3    4.50    0.90
 -10   6   3    5.10    0.80
  10   6  -3    3.70    0.70
  -9  -6   3   19.30    1.60
   9  -6  -3   14.80    1.80
   9  -6  -3   16.60    1.80
   9  -6  -3   17.40    1.90
   9  -6  -3   13.40    2.80
  -9   6   3   19.40    1.60
  -9   6   3   16.90    1.80
   9   6  -3   16.60    2.70
   9   6  -3   17.70    1.70
   8  -6  -3    9.20    1.30
   8  -6  -3    8.10    1.20
  -8  -6   3   10.50    1.00
   8  -6  -3    8.10    1.30
   8  -6  -3    6.90    1.70
  -8   6   3    8.30    1.20
   8   6  -3    8.90    1.10
  -8   6   3    9.50    1.50
   8   6  -3    9.70    1.60
   7  -6  -3    1.40    0.90
   7  -6  -3    1.50    1.40
   7  -6  -3    1.80    0.60
   7  -6  -3    2.10    0.70
  -7  -6   3    2.20    0.50
  -7  -6   3    2.20    0.50
   7  -6  -3    1.90    0.60
  -7   6   3    1.60    0.60
  -7   6   3    1.10    0.90
   7   6  -3    0.10    2.60
  -7   6   3    2.20    0.50
   7   6  -3    2.10    1.00
   7   6  -3    1.90    0.50
   6  -6  -3   15.80    1.40
  -6  -6   3   15.50    1.40
   6  -6  -3   12.50    2.20
   6  -6  -3  -15.00   23.70
   6  -6  -3   12.70    1.90
  -6   6   3   15.80    1.30
   6   6  -3   14.40    2.60
  -6   6   3   12.60   22.20
   6   6  -3   -8.30   20.90
   5  -6  -3    6.70   14.40
   5   6  -3   12.00   13.10
  -5   6   3   -9.20   12.50
   5   6  -3  -19.70   11.50
   4  -6  -3    5.10    1.10
   4  -6  -3    2.40    9.20
  -4  -6   3    4.30    0.60
   4   6  -3    4.30    1.00
   4   6  -3    4.20    1.20
   4   6  -3   -1.70    8.70
   4   6  -3    6.90    9.60
   3  -6  -3   11.10    6.70
   3  -6  -3   15.80    2.00
  -3  -6   3   18.60    1.50
   3   6  -3   31.80    7.70
   3   6  -3   19.90    2.30
  -3   6   3   13.20    6.70
   3   6  -3   19.00    7.80
   2  -6  -3   10.20    1.40
  -2  -6   3   19.10    6.90
   2   6  -3   10.70    6.30
   2   6  -3   12.70    1.80
  -2   6   3    9.90    5.00
  -1  -6   3   26.30    2.50
   1  -6  -3   33.70    4.90
  -1  -6   3   34.00    7.30
   1  -6  -3   23.80    2.20
   1  -6  -3   34.60    4.90
   1   6  -3   23.90    2.60
   1   6  -3   32.70    7.30
   0  -6   3   23.30    2.30
   0  -6   3   17.10    8.20
   0   6  -3   18.50    2.20
   0   6  -3   33.30    7.40
   1  -6   3  152.88   16.20
   1  -6   3  132.29   10.10
  -1   6  -3  148.19   15.50
  -1   6  -3  125.09   10.20
   2  -6   3   10.70    1.20
   2  -6   3   11.10    1.70
   2  -6   3   11.20    8.60
  -2   6  -3   11.30    1.90
  -2   6  -3   16.80    8.10
   3  -6   3    5.50    0.80
   3  -6   3    5.00    1.20
   3  -6   3    1.30   12.30
  -3   6  -3    5.20    0.90
  -3   6  -3   10.60    9.90
  -4  -6  -3    0.60    9.60
   4  -6   3    2.20    0.90
   4  -6   3    1.50    0.60
   4  -6   3   13.10   18.40
  -4   6  -3    0.60   13.90
   4   6   3    0.40    6.70
  -4   6  -3    2.40    0.40
   5  -6   3   14.70    1.70
   5  -6   3   15.30    1.60
   5  -6   3   14.60    2.20
   5  -6   3  -28.20   28.50
  -5  -6  -3   16.30    1.30
   5  -6   3   15.50    1.50
  -5   6  -3   17.20    1.40
  -5   6  -3   14.60    1.60
  -5   6  -3    0.80   23.90
  -5   6  -3   16.70    1.40
   6  -6   3    4.00    1.40
  -6  -6  -3    5.20    0.60
   6  -6   3    4.20    0.80
   6  -6   3    4.60    0.90
  -6   6  -3    4.80    0.70
   6   6   3    4.60    0.70
  -6   6  -3    5.50    0.70
  -6   6  -3    4.40    0.90
   7  -6   3   20.10    2.10
   7  -6   3   19.80    2.00
   7  -6   3   21.20    3.30
  -7  -6  -3   19.10    1.70
  -7  -6  -3   20.60    1.70
  -7   6  -3   21.60    1.80
   7   6   3   19.90    2.00
  -7   6  -3   21.60    1.70
  -7   6  -3   17.50    2.10
   8  -6   3    9.50    1.40
   8  -6   3    9.70    1.30
  -8  -6  -3   11.10    1.10
   8  -6   3    5.70    2.60
  -8  -6  -3   12.50    1.10
  -8   6  -3   10.50    1.10
  -8   6  -3    9.50    1.10
  -8   6  -3    8.80    1.30
   8   6   3   10.00    1.00
   9  -6   3   20.60    2.10
  -9  -6  -3   26.70    2.00
   9  -6   3   22.30    2.20
   9   6   3   23.60    2.50
  -9   6  -3   20.90    2.20
  -9   6  -3   23.10    1.90
  -9   6  -3   23.60    2.00
 -10  -6  -3   46.50    3.40
 -10  -6  -3   42.40    3.40
  10  -6   3   41.80    3.50
  10  -6   3   37.90    3.40
 -10   6  -3   47.20    3.60
  10   6   3   42.00    3.70
 -10   6  -3   46.20    3.40
  11  -6   3   33.50    2.70
 -11  -6  -3   32.30    2.50
 -11  -6  -3   31.10    2.50
 -11   6  -3   33.40    2.60
 -11   6  -3   31.00    2.60
  11   6   3   32.40    2.80
  12  -6   3    0.30    0.40
 -12  -6  -3    0.30    0.30
 -12  -6  -3    0.40    0.20
  12  -6   3    0.50    0.40
  12   6   3    0.90    0.70
 -13  -7   3   17.40    1.60
  13  -7  -3   21.30    1.70
 -13   7   3   23.70    1.80
 -12  -7   3    0.20    0.30
  12  -7  -3    0.00    0.50
  12  -7  -3    0.40    0.60
 -12   7   3    0.30    0.50
  12   7  -3   -0.90    0.60
  12   7  -3    0.30    0.40
 -12   7   3    0.10    0.20
  11  -7  -3    0.10    0.70
 -11  -7   3    1.20    0.40
 -11  -7   3    0.90    0.40
  11  -7  -3    0.70    0.60
  11   7  -3    0.90    0.50
 -11   7   3    1.20    0.40
 -11   7   3    1.10    0.60
  10  -7  -3   40.60    6.00
 -10  -7   3   41.50    3.50
  10  -7  -3   44.60    3.60
  10  -7  -3   50.49    3.90
 -10  -7   3   43.40    3.60
  10  -7  -3   49.20    3.80
 -10   7   3   41.90    3.50
 -10   7   3   49.00    3.80
  10   7  -3   49.40    3.60
   9  -7  -3  151.78   11.00
  -9  -7   3  138.09   10.80
   9  -7  -3  146.79   10.90
  -9  -7   3  134.39   10.80
   9  -7  -3  157.28   11.00
   9  -7  -3  153.28   12.40
   9   7  -3  144.69   11.30
   9   7  -3  144.99   10.80
  -9   7   3  136.99   10.80
  -9   7   3  157.28   11.00
   8  -7  -3  191.58   15.60
   8  -7  -3  203.48   15.50
   8  -7  -3  209.98   15.70
   8  -7  -3  208.58   16.70
  -8  -7   3  235.28   15.60
  -8   7   3  198.98   15.50
   8   7  -3  234.88   15.50
  -8   7   3  206.28   15.60
   7  -7  -3  594.24   41.20
   7  -7  -3  607.34   42.10
   7  -7  -3  585.44   41.40
  -7  -7   3  539.15   41.10
   7  -7  -3  578.74   41.30
  -7  -7   3  550.44   41.20
   7   7  -3  543.45   41.10
  -7   7   3  579.54   41.20
  -7   7   3  541.15   41.10
   7   7  -3  553.64   41.40
  -7   7   3  564.74   41.40
   6  -7  -3   34.80    2.90
   6  -7  -3   33.80    3.60
   6  -7  -3   32.60    2.70
   6   7  -3   43.10    3.20
  -6   7   3   32.50    3.00
  -6   7   3   29.70    2.60
  -6   7   3   31.70    2.70
   5  -7  -3  130.99   23.40
   5  -7  -3  132.79    9.30
   5  -7  -3  128.99    9.90
  -5  -7   3  123.49    9.30
  -5   7   3   76.29   19.60
  -5   7   3  123.19    9.30
   5   7  -3  120.69   32.60
  -5   7   3  131.79    9.70
   5   7  -3  121.89    9.90
   5   7  -3  124.49    9.40
   4  -7  -3  218.38   14.50
  -4  -7   3  172.78   13.90
   4  -7  -3  209.98   24.00
   4  -7  -3  216.08   13.90
   4   7  -3  169.18   22.40
  -4   7   3  208.08   22.70
   4   7  -3  165.38   14.30
   4   7  -3  177.78   14.00
  -3  -7   3   30.70    2.60
   3   7  -3   28.60    3.20
   3   7  -3   39.20    2.80
   3   7  -3   44.00   10.80
   3   7  -3   31.00    9.10
  -2  -7   3   71.29    5.50
   2  -7  -3   91.19   11.40
  -2  -7   3   75.19   11.60
  -2   7   3   79.49   10.60
   2   7  -3   76.59    6.10
   2   7  -3   61.79   11.10
   1  -7  -3   49.20    7.40
  -1  -7   3   52.29    4.30
   1  -7  -3   53.29    6.90
  -1  -7   3   49.30    9.60
   1  -7  -3   44.90    3.90
   1   7  -3   53.09    4.40
   1   7  -3   49.30    9.40
   0  -7   3   29.40    8.50
   0  -7   3   38.00    2.90
   0  -7   3   34.40    3.30
   0   7  -3   39.00    3.50
   0   7  -3   26.50    8.10
   1  -7   3   35.80    3.30
   1  -7   3   35.20    2.90
   1  -7   3   38.30    9.90
  -1   7  -3   29.80    9.30
  -1   7  -3   39.50    3.50
   2  -7   3  261.07   18.70
   2  -7   3  262.27   27.50
   2  -7   3  254.07   19.10
  -2   7  -3  242.98   25.50
   3  -7   3  102.59    7.90
   3  -7   3  101.29    7.30
   3  -7   3   94.19   18.30
  -3   7  -3   96.49    7.20
  -3   7  -3   67.79   15.40
   4  -7   3  283.07   20.70
   4  -7   3  288.17   20.10
   4  -7   3  288.67   20.20
   4  -7   3  302.87   40.60
  -4   7  -3  228.98   34.90
  -4   7  -3  259.97   20.10
  -4   7  -3  278.17   20.20
   4   7   3  256.07   20.20
  -4   7  -3  278.57   20.00
   5  -7   3   35.40    3.00
   5  -7   3  -34.20   37.90
   5  -7   3   36.40    3.10
   5  -7   3   38.10    3.70
   5  -7   3   36.30    3.00
  -5   7  -3   37.90    3.10
  -5   7  -3   36.50   32.00
  -5   7  -3   34.70    2.90
  -5   7  -3   36.20    2.80
  -5   7  -3   39.50    3.30
   6  -7   3   81.29    6.10
   6  -7   3   85.99    6.20
  -6  -7  -3   80.19    5.90
   6  -7   3   76.09    6.00
   6  -7   3   82.49    6.90
  -6   7  -3   76.59    6.00
  -6   7  -3   77.19    6.10
  -6   7  -3   78.49    5.90
  -7  -7  -3   12.80    1.40
   7  -7   3   14.00    2.70
   7  -7   3   14.30    1.70
   7  -7   3   17.20    1.80
  -7   7  -3   17.20    1.40
  -7   7  -3   15.10    1.70
  -7   7  -3   16.10    1.50
   8  -7   3   59.29    4.50
  -8  -7  -3   55.09    4.30
   8  -7   3   47.90    6.00
   8  -7   3   57.39    4.50
  -8  -7  -3   55.79    4.30
  -8   7  -3   56.69    4.30
   8   7   3   57.09    4.70
  -8   7  -3   55.39    4.20
  -8   7  -3   57.29    4.60
   9  -7   3   23.80    2.00
  -9  -7  -3   16.70    1.70
   9  -7   3   21.90    2.10
  -9   7  -3   19.90    1.80
   9   7   3   24.20    2.30
  -9   7  -3   21.20    2.10
  10  -7   3   46.90    3.80
 -10  -7  -3   48.90    3.70
 -10  -7  -3   48.60    3.70
  10  -7   3   49.60    3.90
 -10   7  -3   47.60    3.90
 -10   7  -3   44.90    3.70
  10   7   3   52.89    4.10
 -11  -7  -3   10.60    1.10
 -11  -7  -3   10.50    1.20
  11  -7   3   12.20    1.30
 -11   7  -3   14.50    1.30
 -11   7  -3   11.90    1.10
  11   7   3   14.40    1.50
 -12  -7  -3   10.50    0.90
  12  -7   3   10.60    1.00
  12   7   3   12.50    1.20
  13  -8  -3    8.00    0.80
 -13  -8   3    5.90    0.60
 -13   8   3    6.80    0.80
 -12  -8   3    0.10    0.30
  12  -8  -3   -0.10    0.60
 -12  -8   3    0.00    0.30
  12  -8  -3   -0.40    0.50
 -12   8   3    0.20    0.50
  12   8  -3    0.00    0.30
 -11  -8   3    0.70    0.40
  11  -8  -3    1.40    0.60
  11  -8  -3    0.40    0.80
  11   8  -3    0.60    0.50
 -11   8   3    1.50    0.30
 -11   8   3    1.50    0.70
 -10  -8   3   31.00    2.70
  10  -8  -3   31.00    2.80
 -10  -8   3   35.30    2.70
  10  -8  -3   34.50    3.00
  10  -8  -3   35.10    3.00
  10   8  -3   31.00    2.70
 -10   8   3   33.10    2.90
 -10   8   3   35.10    2.60
  -9  -8   3    5.00    0.80
   9  -8  -3    1.60    0.70
   9  -8  -3    2.70    0.80
   9  -8  -3    2.30    0.90
   9  -8  -3    4.80    2.10
  -9   8   3    2.90    0.80
  -9   8   3    3.40    0.50
   9   8  -3    4.90    0.70
   8  -8  -3   38.50    4.20
   8  -8  -3   45.80    5.10
  -8  -8   3   46.50    3.70
   8  -8  -3   49.40    4.00
  -8  -8   3   46.90    3.90
   8  -8  -3   45.90    3.90
  -8   8   3   48.20    3.80
  -8   8   3   50.59    3.60
   8   8  -3   44.60    3.60
  -7  -8   3    6.50    1.00
   7  -8  -3    3.30    0.80
   7  -8  -3    2.80    1.50
   7  -8  -3    3.70    0.80
   7  -8  -3    4.40    1.00
  -7   8   3    3.70    1.20
   7   8  -3    4.60    1.20
  -7   8   3    4.60    0.80
  -7   8   3    4.70    0.60
   7   8  -3    6.10    0.80
   6  -8  -3   24.70    2.30
  -6  -8   3   26.00    2.10
   6  -8  -3   25.60    2.20
  -6  -8   3   26.10    2.20
   6  -8  -3   27.70    3.10
   6   8  -3   24.10    2.60
  -6   8   3   23.40    2.20
  -6   8   3   25.60    2.50
  -6   8   3   24.10    2.00
   5  -8  -3  -12.20   21.30
  -5   8   3    0.50   23.30
   5   8  -3  -22.40   19.10
   4  -8  -3  -12.30   13.50
   4   8  -3    1.00   13.60
  -4   8   3   -5.70   12.40
   4   8  -3    2.20   12.10
   3  -8  -3   11.10   10.20
  -3  -8   3   11.20    1.20
   3  -8  -3   11.40    1.70
   3   8  -3   27.30    9.90
   3   8  -3    2.50   10.10
   3   8  -3   10.90    1.70
  -3   8   3    2.90    8.70
   2  -8  -3   15.20    7.60
   2  -8  -3    5.30    1.00
  -2  -8   3    7.00    1.20
  -2  -8   3    6.40    0.90
   2   8  -3    6.10    1.20
  -1  -8   3   14.40    8.70
  -1  -8   3   15.60    1.50
  -1  -8   3   18.70    2.10
   1   8  -3   16.40    2.20
   1   8  -3   16.80    8.70
   0  -8   3    9.00    1.50
   0  -8   3    2.10    8.70
   0  -8   3    5.80    1.10
   0   8  -3    7.70    7.50
   1  -8   3   28.50    2.60
   1  -8   3   34.80    3.10
   1  -8   3   38.40   12.90
  -1   8  -3   33.90    3.20
  -1   8  -3   26.40   18.00
   2  -8   3   24.90    2.10
   2  -8   3   22.00   14.50
   2  -8   3   24.90    2.70
  -2   8  -3   33.70   12.20
   3  -8   3   20.90    1.90
   3  -8   3   23.50    2.60
   3  -8   3   14.50   19.20
  -3   8  -3   33.60   15.60
  -3   8  -3   22.10    1.80
   4  -8   3   33.50    3.20
   4  -8   3   30.70    2.70
   4  -8   3   74.69   29.60
   4  -8   3   29.40    2.60
   4  -8   3   33.70    3.30
  -4   8  -3   28.80    2.70
  -4   8  -3   25.50    2.80
  -4   8  -3   28.70   22.90
  -4   8  -3   33.70    2.40
   5  -8   3    2.30    1.10
   5  -8   3    3.10    0.80
   5  -8   3    3.90    0.80
   5  -8   3    3.00    0.80
  -5   8  -3    3.70    0.80
   5   8   3    1.50    0.70
  -5   8  -3    3.20    0.50
  -5   8  -3    2.90    1.00
  -5   8  -3    3.50    0.50
   6  -8   3   19.30    2.10
   6  -8   3   18.30    2.50
   6  -8   3   17.60    1.70
  -6  -8  -3   13.50    1.40
   6  -8   3   18.20    1.80
  -6   8  -3   17.90    1.50
  -6   8  -3   16.00    1.80
  -6   8  -3   18.80    1.80
   7  -8   3   30.60    3.90
   7  -8   3   31.20    2.80
   7  -8   3   29.80    2.70
  -7  -8  -3   34.60    2.80
  -7   8  -3   28.60    2.40
  -7   8  -3   28.90    2.70
  -7   8  -3   31.70    2.50
   7   8   3   31.60    2.90
   8  -8   3   11.90    2.70
  -8  -8  -3   10.90    1.10
   8  -8   3   11.20    1.50
   8  -8   3    9.60    1.40
   8   8   3   10.20    1.60
  -8   8  -3   11.50    1.20
  -8   8  -3    9.30    1.40
  -9  -8  -3   65.69    4.60
   9  -8   3   55.59    4.70
   9  -8   3   53.39    4.70
   9   8   3   59.29    4.90
  -9   8  -3   59.49    4.80
  -9   8  -3   64.49    4.60
  10  -8   3    9.50    1.20
 -10  -8  -3    5.60    0.90
  10  -8   3    7.50    1.20
  10   8   3    6.60    1.30
 -10   8  -3   10.30    1.00
 -10   8  -3    9.60    1.30
 -11  -8  -3   62.09    4.90
 -11  -8  -3   69.79    5.00
  11  -8   3   63.49    5.10
 -11   8  -3   64.29    5.10
 -11   8  -3   68.69    5.00
  11   8   3   70.79    5.20
  12  -8   3    1.90    0.40
 -13  -9   3    0.70    0.20
 -13   9   3    0.60    0.40
  12  -9  -3    3.60    0.70
  12  -9  -3    4.00    0.70
 -12  -9   3    3.90    0.60
 -12  -9   3    4.40    0.50
 -12   9   3    3.30    0.70
 -11  -9   3    1.60    0.40
 -11  -9   3    1.60    0.40
  11  -9  -3    2.90    0.80
  11  -9  -3    2.70    0.80
 -11   9   3    2.70    0.80
 -11   9   3    2.00    0.50
  11   9  -3    1.60    0.50
  10  -9  -3   17.80    1.80
  10  -9  -3   15.60    3.50
 -10  -9   3   16.30    1.50
 -10  -9   3   16.90    1.50
  10  -9  -3   17.60    1.90
 -10   9   3   13.60    1.40
  10   9  -3   14.40    2.40
 -10   9   3   18.20    1.80
  10   9  -3   20.90    1.60
   9  -9  -3    7.60    1.70
  -9  -9   3    5.20    0.80
   9  -9  -3    2.40    1.00
   9  -9  -3    3.40    0.90
   9  -9  -3    5.60    2.00
   9   9  -3    4.50    1.10
  -9   9   3    3.50    0.90
  -9   9   3    2.40    0.70
   8  -9  -3   51.39    3.60
  -8  -9   3   39.30    3.40
  -8  -9   3   38.70    3.50
   8  -9  -3   54.89    3.80
  -8   9   3   45.80    3.40
   8   9  -3   39.40    4.20
   8   9  -3   40.50    3.50
   7  -9  -3   46.70    3.50
   7  -9  -3   45.90    3.80
   7  -9  -3   42.90    4.50
  -7   9   3   42.10    3.50
  -7   9   3   37.60    3.30
  -7   9   3   43.40    3.80
   6  -9  -3   20.30    2.00
  -6  -9   3   22.50    1.90
   6  -9  -3   22.10    2.90
   6  -9  -3   20.40    1.90
  -6  -9   3   22.70    1.80
   6   9  -3   22.20    2.40
  -6   9   3   19.50    1.90
  -6   9   3   18.70    2.20
  -5  -9   3  245.88   18.40
   5  -9  -3  267.67   18.40
   5  -9  -3  271.67   19.10
  -5  -9   3  256.87   18.50
   5  -9  -3  250.17   18.50
  -5   9   3  223.68   18.50
  -5   9   3  250.37   18.40
  -4  -9   3  136.59   12.20
   4  -9  -3  180.18   12.20
   4  -9  -3  185.48   12.80
   4  -9  -3  151.68   24.80
  -4   9   3  168.78   26.60
  -4   9   3  171.68   12.20
  -4   9   3  163.98   12.40
   3  -9  -3    2.10   12.50
   3  -9  -3    9.70    1.50
  -3  -9   3   10.80    1.00
   3  -9  -3    7.80    0.90
  -3   9   3    3.00   10.40
   3   9  -3   13.30   12.80
   3   9  -3    3.30   12.10
   3   9  -3    8.80    1.50
   2  -9  -3   45.20    3.50
  -2  -9   3   40.80    3.20
   2  -9  -3   29.60    9.20
  -2  -9   3   42.20    3.70
   2   9  -3   34.70    3.70
   2   9  -3   26.00   11.90
  -1  -9   3   54.99    4.20
  -1  -9   3   58.49    4.80
  -1  -9   3   68.39   13.30
   1   9  -3   53.59    4.80
   0  -9   3  117.69    8.70
   0  -9   3  103.59   16.50
   0  -9   3  112.59    8.10
   0   9  -3   70.39   14.20
   0   9  -3  109.19    8.60
   1  -9   3  420.16   30.60
   1  -9   3  451.75   30.10
   1  -9   3  392.56   39.30
  -1   9  -3  341.57   37.10
   2  -9   3   21.10    2.50
   2  -9   3   25.70    2.10
   2  -9   3    5.10   17.10
  -2   9  -3   29.30   13.80
   3  -9   3  154.08   10.70
   3  -9   3  154.68   10.70
   3  -9   3  151.28   11.30
   3  -9   3  108.99   28.60
  -3   9  -3  150.98   10.90
  -3   9  -3  146.79   10.70
  -3   9  -3  125.49   10.50
   3   9   3  127.49   10.70
   4  -9   3   37.40    3.10
   4  -9   3   37.70    3.20
   4  -9   3   40.40    3.20
   4  -9   3   40.60    4.00
  -4   9  -3   34.20    3.10
  -4   9  -3   37.20    3.00
  -4   9  -3   39.60    3.50
   5  -9   3    1.50    0.60
   5  -9   3    1.20    0.70
   5  -9   3    0.90    1.00
   5  -9   3    2.40    0.80
  -5   9  -3    0.40    0.60
  -5   9  -3    2.40    1.10
  -5   9  -3    1.20    0.40
   6  -9   3   21.80    2.20
   6  -9   3   21.60    2.10
   6  -9   3   22.60    2.00
   6  -9   3   21.10    3.00
  -6   9  -3   18.50    1.80
  -6   9  -3   20.00    2.10
   7  -9   3   12.80    1.70
  -7  -9  -3   12.50    1.30
   7  -9   3   15.00    1.70
   7  -9   3   12.00    1.50
   7  -9   3   12.30    2.60
  -7   9  -3   15.20    1.30
   7   9   3   14.30    1.70
  -7   9  -3   14.70    1.70
   8  -9   3   13.90    1.90
  -8  -9  -3   10.50    1.20
   8  -9   3   13.60    2.10
   8  -9   3   11.20    2.80
  -8   9  -3   13.70    1.50
  -8   9  -3   13.10    1.90
   9  -9   3   19.60    1.80
   9  -9   3   18.70    1.80
  -9   9  -3   19.60    1.80
   9   9   3   16.20    1.90
  -9   9  -3   14.30    1.50
 -10  -9  -3   14.40    1.20
  10  -9   3   10.70    1.30
  10  -9   3   12.20    1.40
 -10   9  -3   14.90    1.50
  10   9   3   14.20    1.70
 -10   9  -3   13.70    1.20
  11  -9   3    9.50    1.10
 -11  -9  -3    7.50    0.90
  11   9   3    9.80    1.10
 -11   9  -3   12.40    1.20
 -12 -10   3    1.10    0.30
 -12 -10   3    1.30    0.30
  12 -10  -3    0.80    0.50
  12 -10  -3    1.00    0.50
 -12  10   3    0.40    0.50
  11 -10  -3    1.10    0.70
 -11 -10   3    0.80    0.40
 -11 -10   3    1.30    0.40
  11 -10  -3   -0.10    0.60
 -11  10   3    0.90    0.60
 -10 -10   3   18.60    1.60
  10 -10  -3   18.70    1.90
  10 -10  -3   15.10    1.70
  10 -10  -3   16.20    1.90
 -10 -10   3   18.40    2.00
  10  10  -3   17.10    1.50
 -10  10   3   15.70    1.80
  -9 -10   3   32.20    2.60
  -9 -10   3   32.30    2.60
   9 -10  -3   31.00    2.70
   9 -10  -3   30.30    3.10
   9 -10  -3   31.30    2.80
   9 -10  -3   25.70    4.60
   9  10  -3   29.40    2.50
  -9  10   3   33.60    3.10
   8 -10  -3   10.50    1.60
   8 -10  -3    6.70    2.00
   8 -10  -3   10.50    1.50
  -8 -10   3   11.90    1.20
  -8 -10   3   10.80    1.20
   8  10  -3   10.80    1.10
  -8  10   3   10.30    1.40
   8  10  -3    8.50    1.80
   7 -10  -3    2.40    1.40
   7 -10  -3   -0.10    0.70
  -7 -10   3   -0.60    0.40
   7 -10  -3    0.60    0.70
  -7 -10   3    0.00    0.50
  -7  10   3    0.00    1.00
  -7  10   3    0.20    0.50
   7  10  -3    0.00    0.40
  -7  10   3   -0.20    0.90
   6 -10  -3    9.50    1.40
  -6 -10   3   11.30    1.20
  -6 -10   3   13.20    1.20
   6 -10  -3   12.80    1.40
   6 -10  -3   11.30    2.00
   6  10  -3   11.90    2.00
  -6  10   3   10.10    1.30
  -6  10   3   12.80    1.80
  -6  10   3    8.50    1.50
   5 -10  -3   15.80    1.50
  -5 -10   3   12.90    1.50
   5 -10  -3   14.70    2.30
   5 -10  -3   13.70    1.60
  -5 -10   3   14.50    1.40
  -5  10   3   14.00    1.40
   5  10  -3   15.10    1.90
  -5  10   3   15.20    1.70
  -5  10   3   13.70    1.60
   4 -10  -3   11.00   24.20
  -4 -10   3    0.00    0.40
   4 -10  -3    0.40    0.70
   4 -10  -3    0.50    0.40
  -4  10   3    5.00   20.10
   4  10  -3  -11.80   22.20
  -4  10   3   -0.50    0.40
  -4  10   3   -0.40    0.50
   4  10  -3   -0.70    0.60
  -4  10   3    0.30    0.90
  -3 -10   3    0.60    0.50
   3 -10  -3    4.10   18.00
  -3 -10   3    0.50    0.80
   3 -10  -3    0.50    0.40
   3 -10  -3    1.00    0.70
  -3  10   3   11.50   15.40
  -3  10   3    0.80    0.50
   3  10  -3    0.70    0.50
   3  10  -3   -0.80   16.70
   2 -10  -3    4.40   10.00
  -2 -10   3    0.70    0.70
   2 -10  -3    0.10    0.60
  -2 -10   3    1.00    0.50
   2  10  -3    1.30    1.80
   2  10  -3   -2.50   13.20
  -1 -10   3    6.30    0.90
  -1 -10   3    5.60    1.20
  -1 -10   3   11.90   13.50
   1  10  -3    6.40    1.40
   1  10  -3    3.90   12.30
   0 -10   3   17.70   14.90
   0 -10   3   15.80    2.00
   0 -10   3   16.00    1.50
   1 -10   3  136.19   24.70
   1 -10   3  154.08   11.40
   1 -10   3  144.79   10.90
  -1  10  -3  145.59   21.70
  -1  10  -3  145.99   10.90
  -1  10  -3  146.89   11.20
   2 -10   3   38.50    3.40
   2 -10   3   39.20   23.40
   2 -10   3   32.90    2.80
   2 -10   3   31.10    2.80
  -2  10  -3   31.10    3.10
  -2  10  -3  -11.70   18.10
  -2  10  -3   34.30    2.70
   3 -10   3   55.69    4.80
   3 -10   3   54.09    4.20
   3 -10   3   52.29    4.00
  -3  10  -3   47.70    4.40
  -3  10  -3    5.00   25.30
  -3  10  -3   50.19    4.10
   4 -10   3   11.80    1.50
   4 -10   3   10.70    1.90
   4 -10   3   11.60    1.40
   4 -10   3   15.50    1.90
  -4  10  -3   10.60    1.90
  -4  10  -3   10.20    1.40
  -4  10  -3   11.20    1.10
   5 -10   3    2.00    1.10
   5 -10   3    2.60    0.80
   5 -10   3    2.90    0.70
   5 -10   3    1.80    1.30
  -5  10  -3    2.40    0.50
  -5  10  -3    2.10    0.70
  -5  10  -3    2.50    1.20
   5  10   3    1.30    0.70
   6 -10   3   15.80    1.70
   6 -10   3   16.40    1.70
   6 -10   3   16.60    1.90
   6 -10   3   16.60    2.80
  -6 -10  -3   13.50    1.40
   6  10   3   14.80    1.80
  -6  10  -3   17.30    1.50
  -6  10  -3   17.10    1.70
   7 -10   3   16.70    2.00
  -7 -10  -3   17.80    1.50
   7 -10   3   13.50    2.70
   7 -10   3   15.50    1.80
   7 -10   3   15.80    1.70
  -7  10  -3   19.40    1.60
   7  10   3   18.60    1.90
  -7  10  -3   17.40    1.80
   8 -10   3   12.30    4.20
   8 -10   3   17.30    1.90
  -8 -10  -3   20.80    1.60
   8 -10   3   16.90    1.90
  -8  10  -3   19.20    2.00
   8  10   3   19.50    2.00
  -8  10  -3   20.00    1.70
   9 -10   3   23.60    2.20
   9 -10   3   20.20    2.10
  -9  10  -3   23.50    1.90
  -9  10  -3   22.10    2.20
   9  10   3   25.80    2.30
  10 -10   3    1.00    0.50
 -10 -10  -3    0.60    0.30
  10 -10   3    0.40    0.60
  10  10   3    0.00    0.50
 -10  10  -3    0.30    0.50
 -11 -10  -3   19.30    1.50
  11 -10   3   18.30    1.70
 -11  10  -3   18.70    1.70
  11  10   3   20.80    1.70
  12 -11  -3    0.80    0.50
 -12 -11   3    1.00    0.30
 -12 -11   3    0.80    0.20
 -12  11   3    0.50    0.40
 -11 -11   3   25.40    2.00
  11 -11  -3   23.30    2.30
 -11 -11   3   26.20    2.00
  11 -11  -3   23.50    2.40
 -11  11   3   22.80    2.30
 -10 -11   3   19.20    1.60
 -10 -11   3   20.00    1.60
  10 -11  -3   16.70    1.80
  10 -11  -3   16.90    2.00
  10 -11  -3   15.40    1.90
 -10  11   3   17.30    1.80
  10  11  -3   19.80    1.50
   9 -11  -3   26.30    4.80
   9 -11  -3   24.20    2.50
   9 -11  -3   24.50    2.40
  -9 -11   3   28.20    2.20
  -9 -11   3   28.00    2.20
   9  11  -3   27.90    2.20
  -9  11   3   24.80    2.40
   8 -11  -3    3.40    1.90
   8 -11  -3    5.20    1.10
   8 -11  -3    4.70    1.00
  -8  11   3    5.20    0.90
   7 -11  -3   44.70    3.60
  -7 -11   3   38.50    3.30
   7 -11  -3   47.60    3.50
   7 -11  -3   49.90    4.80
  -7 -11   3   39.70    3.30
  -7  11   3   42.20    3.70
  -7  11   3   45.50    3.50
   7  11  -3   38.70    3.30
   7  11  -3   35.90    3.90
  -7  11   3   42.30    3.80
   6 -11  -3   83.99    7.30
   6 -11  -3   77.49    6.40
  -6 -11   3   86.79    6.30
   6 -11  -3   85.99    6.30
  -6 -11   3   86.39    6.30
  -6  11   3   76.89    6.40
   6  11  -3   78.69    6.60
  -6  11   3   87.89    6.80
  -6  11   3   79.29    6.30
   5 -11  -3   32.00    3.20
   5 -11  -3   28.00    2.50
   5 -11  -3   25.30    2.30
  -5  11   3   24.00    2.50
  -5  11   3   27.40    2.60
  -5  11   3   28.00    2.30
  -4 -11   3   93.69    6.10
   4 -11  -3   77.59    6.60
  -4 -11   3   88.19    6.20
   4 -11  -3   82.59    6.10
   4 -11  -3   79.19    6.70
  -4  11   3   74.49    6.20
   4  11  -3   83.89    6.30
  -4  11   3   73.59    6.10
  -4  11   3   75.49    6.20
  -3 -11   3    5.20    0.80
   3 -11  -3    2.10    0.50
  -3 -11   3    4.70    1.20
   3 -11  -3    2.40    0.90
   3 -11  -3    4.60   21.00
  -3  11   3    3.50    0.70
   3  11  -3    2.00   22.50
  -3  11   3    2.50    0.70
  -3  11   3    3.40    0.50
  -3  11   3   -3.20   17.50
   3  11  -3    5.40    0.90
  -2 -11   3  100.49    7.60
   2 -11  -3   92.39    7.30
  -2 -11   3  102.19    7.00
   2 -11  -3   81.49    6.90
   2  11  -3   98.89    7.30
  -2  11   3   87.59    7.10
  -1 -11   3   94.09    6.60
  -1 -11   3   91.29    7.20
  -1 -11   3   60.59   19.90
   1  11  -3   86.99    6.90
  -1  11   3   88.49    6.70
   1  11  -3   84.69    6.60
   0 -11   3   -9.10   18.90
   0  11  -3  -23.80   16.50
   1 -11   3   86.79    6.10
   1 -11   3   85.89    6.70
   1 -11   3   37.80   25.70
  -1  11  -3   16.30   19.80
   1  11   3   75.69    6.00
  -1  11  -3   79.89    6.30
  -1  11  -3   75.69    6.60
   2 -11   3   92.49    7.20
   2 -11   3   96.29    8.00
   2 -11   3   96.29    7.40
  -2  11  -3   92.29    7.30
  -2  11  -3   96.49    7.50
   2  11   3  106.59    7.40
   3 -11   3   15.00    1.50
   3 -11   3   14.30    1.60
  -3  11  -3   13.70    1.50
  -3  11  -3   12.50    2.10
   4 -11   3   51.59    3.90
   4 -11   3   44.90    4.50
   4 -11   3   46.20    3.70
   4 -11   3   44.10    3.80
  -4  11  -3   44.60    3.70
  -4  11  -3   47.00    4.10
   5 -11   3    0.60    1.10
   5 -11   3    0.40    0.80
   5 -11   3    0.70    0.70
   5 -11   3    0.40    0.60
  -5  11  -3    0.90    1.30
   5  11   3    2.00    0.70
  -5  11  -3    0.00    0.60
   6 -11   3   32.50    3.90
   6 -11   3   30.30    2.80
   6 -11   3   32.30    2.70
   6 -11   3   33.50    2.90
  -6  11  -3   36.40    3.20
  -6  11  -3   28.30    2.50
  -6  11  -3   33.60    2.80
   6  11   3   27.30    2.80
   7 -11   3    0.10    1.80
   7 -11   3    3.70    1.30
   7 -11   3    2.60    0.80
   7 -11   3    1.60    1.10
  -7  11  -3    2.80    1.20
   8 -11   3   27.40    2.40
   8 -11   3   26.60    2.40
   8 -11   3   20.50    4.00
  -8  11  -3   25.50    2.40
   8  11   3   26.20    2.50
   9 -11   3    2.50    0.80
   9 -11   3    1.50    0.60
  -9  11  -3    1.30    0.60
   9  11   3    1.10    0.70
  10 -11   3    4.40    0.80
 -10 -11  -3    4.20    0.60
  10 -11   3    4.60    0.80
 -10  11  -3    4.50    0.80
  10  11   3    5.50    1.00
  11 -11   3   17.40    1.50
 -11 -11  -3   14.70    1.40
 -11  11  -3   17.90    1.50
  11  11   3   21.40    1.80
 -12 -12   3    3.30    0.60
  12 -12  -3    2.50    0.50
 -12  12   3    3.70    0.60
 -11 -12   3    6.70    0.70
 -11 -12   3    7.60    0.90
  11 -12  -3    7.80    1.10
 -11  12   3    7.20    1.00
  10 -12  -3    1.10    0.80
 -10 -12   3    1.90    0.40
 -10 -12   3    1.80    0.40
  10 -12  -3    1.50    0.70
 -10  12   3    1.10    0.70
   9 -12  -3    4.00    0.90
  -9 -12   3    4.30    0.70
  -9 -12   3    3.70    0.60
   9 -12  -3    4.30    1.00
   9 -12  -3    6.80    3.00
   9  12  -3    2.90    0.50
  -9  12   3    3.90    0.90
   8 -12  -3    2.10    2.00
  -8 -12   3    3.20    0.70
  -8 -12   3    3.00    0.60
   8 -12  -3    2.30    0.90
   8 -12  -3    3.10    1.00
   8  12  -3    3.20    0.90
  -8  12   3    2.30    0.70
   7 -12  -3    6.20    2.00
   7 -12  -3    6.90    1.10
   7 -12  -3    7.20    1.30
  -7  12   3    8.10    1.20
  -7  12   3    6.20    1.30
   7  12  -3    9.90    1.00
  -6 -12   3   98.19    7.20
   6 -12  -3   96.29    8.30
  -6 -12   3   95.39    7.20
   6 -12  -3   91.59    7.30
   6 -12  -3   97.29    7.40
   6  12  -3   88.69    7.90
  -6  12   3   96.89    7.40
  -6  12   3   92.89    7.20
  -6  12   3   96.19    7.40
   6  12  -3   97.09    7.10
  -5 -12   3   33.60    3.10
   5 -12  -3   44.50    3.20
   5 -12  -3   40.40    3.30
   5 -12  -3   42.80    4.20
  -5 -12   3   34.90    3.10
  -5  12   3   40.40    3.40
   5  12  -3   31.70    3.50
  -5  12   3   39.70    3.10
  -5  12   3   40.50    3.40
  -4 -12   3   12.70    1.40
  -4 -12   3   14.90    2.20
   4 -12  -3   13.80    1.40
  -4 -12   3   10.50    1.40
   4 -12  -3   13.60    2.20
   4 -12  -3   15.60    2.10
  -4  12   3   13.20    1.60
  -4  12   3   13.00    1.30
  -4  12   3   13.90    1.70
   4  12  -3   12.40    2.00
   3 -12  -3    1.40    0.40
   3 -12  -3    0.40    0.80
  -3 -12   3    1.50    0.60
  -3 -12   3    2.80    1.10
  -3 -12   3    2.50    0.60
   3  12  -3    2.00    1.00
  -3  12   3    0.90    0.40
   3  12  -3    2.20    1.00
  -3  12   3    1.10    0.70
  -3  12   3    0.70    0.50
   2 -12  -3    1.30    0.90
   2 -12  -3    0.20    0.40
  -2 -12   3    0.30    0.80
  -2 -12   3    0.60    0.50
  -2  12   3    1.70    0.70
   2  12  -3    0.30    0.90
  -1 -12   3    2.30    1.00
  -1 -12   3    3.10    0.70
  -1 -12   3    3.60    0.70
  -1  12   3    5.10    0.90
   1  12  -3    4.20    0.70
   1  12  -3    2.60    1.00
  -1  12   3    4.50    0.80
   0 -12   3   20.00    1.70
   0 -12   3   19.40    2.30
   0 -12   3   19.20    1.70
   0  12  -3   19.50    1.60
   0  12   3   14.60    1.70
   0  12   3   14.20    1.60
   0  12  -3   17.40    2.20
   1 -12   3   64.09    4.80
   1 -12   3   62.99    4.90
  -1  12  -3   61.09    4.80
  -1  12  -3   58.69    5.10
   1  12   3   64.19    4.90
   2 -12   3   11.70    1.50
   2 -12   3   13.20    1.60
   2 -12   3   12.00    2.30
  -2  12  -3   13.70    2.10
  -2  12  -3   12.50    1.40
   2  12   3   14.40    1.50
   2  12   3   13.80    1.50
   3 -12   3    8.20    1.30
   3 -12   3    6.70    1.60
   3 -12   3    6.60    1.00
  -3  12  -3    7.30    1.50
  -3  12  -3    6.70    1.10
   4 -12   3    7.80    1.80
   4 -12   3    8.10    1.20
   4 -12   3    8.50    1.30
   4 -12   3    7.80    1.20
   4  12   3    9.30    1.70
  -4  12  -3    7.00    1.60
  -4  12  -3    8.00    1.20
   4  12   3    6.40    1.10
   5 -12   3   23.10    2.30
   5 -12   3   24.90    2.40
   5 -12   3   25.20    2.20
   5 -12   3   25.40    3.30
  -5  12  -3   25.50    2.20
   5  12   3   18.70    2.20
  -5  12  -3   20.90    2.80
  -6 -12  -3   88.29    6.80
   6 -12   3   91.09    7.10
   6 -12   3   94.59    7.00
   6 -12   3   97.59    7.10
   6 -12   3   89.29    8.10
  -6  12  -3   94.09    7.10
   6  12   3   85.79    7.10
  -6  12  -3   96.39    7.30
   7 -12   3   56.89    5.90
  -7 -12  -3   61.99    4.10
   7 -12   3   46.60    4.30
   7 -12   3   51.89    4.30
   7 -12   3   46.80    4.20
  -7  12  -3   50.39    4.30
   7  12   3   57.29    4.40
   8 -12   3   11.70    1.30
  -8 -12  -3    8.70    1.00
   8 -12   3    9.50    1.40
   8  12   3    7.40    1.30
  -8  12  -3    9.60    1.30
   9 -12   3    2.30    0.80
   9 -12   3    2.40    0.70
  -9  12  -3    2.60    0.70
   9  12   3    3.00    0.70
 -10 -12  -3    0.40    0.30
  10 -12   3    0.50    0.40
  10 -12   3    0.50    0.40
 -10  12  -3    0.20    0.50
  11 -12   3    0.60    0.30
 -11  12  -3    0.40    0.30
 -12  13   3   -0.30    0.30
 -11 -13   3    1.70    0.30
  11 -13  -3    0.90    0.60
 -11 -13   3    2.20    0.40
 -11  13   3    1.10    0.50
 -10 -13   3   11.00    1.00
  10 -13  -3    9.90    1.40
 -10 -13   3   10.60    1.00
  10 -13  -3    9.70    1.20
 -10  13   3   11.90    1.30
  -9 -13   3    2.20    0.50
   9 -13  -3    0.90    0.70
  -9 -13   3    2.70    0.50
   9 -13  -3    2.10    0.90
  -9  13   3    1.80    0.70
   8 -13  -3   20.80    2.10
   8 -13  -3   21.20    4.20
  -8 -13   3   18.30    1.70
  -8 -13   3   19.60    1.70
   8 -13  -3   19.30    2.00
  -8  13   3   21.80    1.90
  -8  13   3   15.30    2.20
   7 -13  -3    9.10    2.40
  -7 -13   3    1.80    0.50
  -7 -13   3    1.60    0.50
   7 -13  -3    2.90    0.90
   7 -13  -3    4.80    1.10
  -7  13   3    3.00    1.00
   7  13  -3    1.50    0.40
  -6 -13   3   53.99    4.20
  -6 -13   3   54.69    4.20
   6 -13  -3   51.99    4.20
   6 -13  -3   54.29    5.40
  -6 -13   3   53.19    5.30
   6 -13  -3   50.29    4.30
  -6  13   3   53.19    4.20
  -6  13   3   52.29    4.50
   6  13  -3   55.29    4.00
  -6  13   3   49.80    4.50
   5 -13  -3  278.97   19.40
   5 -13  -3  219.18   18.80
   5 -13  -3  250.07   18.90
  -5  13   3  274.07   18.50
  -5  13   3  254.37   18.70
  -5  13   3  237.08   18.60
   4 -13  -3  451.75   35.60
   4 -13  -3  477.35   34.90
   4 -13  -3  431.56   35.00
  -4  13   3  433.76   35.00
  -4  13   3  452.45   34.90
   4  13  -3  570.74   35.20
   4  13  -3  547.55   35.10
  -3 -13   3  429.16   32.90
  -3 -13   3  413.96   33.00
   3 -13  -3  491.75   32.90
  -3 -13   3  447.96   33.70
  -3  13   3  485.05   32.90
  -3  13   3  465.35   33.10
   3  13  -3  408.96   33.10
  -3  13   3  482.35   33.10
   2 -13  -3   24.00    2.60
  -2 -13   3   32.50    3.10
   2 -13  -3   21.70    2.00
  -2  13   3   22.40    2.20
  -2  13   3   22.60    2.40
   2  13  -3   30.90    2.70
  -1 -13   3  227.78   16.40
  -1 -13   3  213.98   16.40
  -1  13   3  235.38   16.50
  -1  13   3  226.78   16.50
   1  13  -3  213.58   16.60
   0 -13   3   18.70    1.80
   0 -13   3   17.10    1.80
   0 -13   3   16.90    2.50
   0  13  -3   19.70    2.30
   1 -13   3   32.30    3.00
   1 -13   3   35.80    3.70
   1 -13   3   35.20    3.10
  -1  13  -3   35.10    3.50
   1  13   3   42.20    3.10
   1  13   3   40.30    3.20
  -1  13  -3   34.20    3.00
   2 -13   3   84.49    6.40
   2 -13   3   85.39    7.10
   2 -13   3   83.69    6.50
  -2  13  -3   86.29    6.80
  -2  13  -3   81.09    6.40
   3 -13   3   29.10    3.00
   3 -13   3   28.00    3.30
   3 -13   3   26.00    2.40
  -3  13  -3   26.00    2.30
  -3  13  -3   24.10    3.00
   4 -13   3   18.60    1.90
   4 -13   3   21.90    2.90
   4 -13   3   22.60    2.70
  -4  13  -3   16.80    1.80
   4  13   3   13.50    1.80
  -4  13  -3   18.20    2.50
   5 -13   3   38.90    3.30
   5 -13   3   38.30    3.20
   5 -13   3   34.40    3.30
   5 -13   3   37.00    4.40
  -5  13  -3   39.60    3.20
  -5  13  -3   38.60    3.70
   6 -13   3   83.89    7.80
   6 -13   3   90.89    7.00
   6 -13   3   88.59    6.70
   6 -13   3   94.09    7.40
   6  13   3   80.39    6.90
  -6  13  -3   85.49    7.00
  -6  13  -3   97.29    8.00
   7 -13   3   12.70    1.50
  -7 -13  -3   11.70    1.10
   7 -13   3   10.80    1.50
   7 -13   3    7.20    2.60
   7 -13   3   10.70    1.40
  -7  13  -3   11.10    1.40
  -8 -13  -3   16.00    1.40
   8  13   3   15.40    1.70
   9 -13   3   10.60    1.30
   9 -13   3   11.50    1.30
  -9 -13  -3   10.00    1.00
   9  13   3   11.30    1.30
  -9  13  -3   13.10    1.30
 -10 -13  -3    9.40    0.80
  10 -13   3    9.00    1.00
  10 -13   3    8.90    1.10
 -10  13  -3    9.00    1.00
 -11 -14   3    0.30    0.20
  11 -14  -3    0.60    0.50
 -11  14   3    0.90    0.40
  10 -14  -3    0.60    0.70
 -10 -14   3    0.60    0.30
  10 -14  -3    1.10    0.50
 -10  14   3    0.00    0.50
  -9 -14   3    3.10    0.50
   9 -14  -3    2.70    0.80
   9 -14  -3    2.00    0.90
  -9 -14   3    2.40    0.50
  -8 -14   3   12.50    1.20
  -8 -14   3   14.50    1.30
   8 -14  -3   12.70    1.70
   8 -14  -3   13.60    1.70
  -8  14   3   13.60    1.40
  -8  14   3   10.30    1.60
  -7 -14   3    9.80    1.10
   7 -14  -3    7.50    2.60
   7 -14  -3   11.20    1.60
  -7 -14   3   10.40    2.70
   7 -14  -3    9.50    1.50
  -7 -14   3    9.00    1.00
  -7  14   3   10.40    1.30
  -7  14   3    7.90    1.40
   6 -14  -3   15.00    2.60
  -6 -14   3   22.80    3.70
   6 -14  -3   13.60    1.70
   6 -14  -3   13.90    1.70
   6  14  -3   18.20    1.30
  -6  14   3   13.20    1.50
  -6  14   3   11.60    2.00
  -6  14   3   12.40    2.10
   5 -14  -3   87.69    7.20
  -5 -14   3   89.09    7.00
   5 -14  -3   92.19    7.00
   5 -14  -3   89.79    8.00
  -5 -14   3   89.49    7.00
  -5 -14   3  108.59    8.30
  -5  14   3   89.79    7.20
  -5  14   3   92.69    7.30
  -5  14   3   99.69    7.00
   4 -14  -3   36.80    3.10
   4 -14  -3   37.70    4.00
  -4 -14   3   36.30    4.10
  -4 -14   3   28.90    3.10
   4 -14  -3   40.20    3.20
  -4  14   3   36.00    3.30
  -4  14   3   36.50    3.20
  -4  14   3   37.00    2.90
   3 -14  -3    1.20    0.50
  -3 -14   3   -0.30    1.10
  -3 -14   3    0.40    0.60
  -3 -14   3    0.50    0.60
   3 -14  -3    0.70    1.20
   3  14  -3   -0.20    1.00
  -3  14   3    0.40    0.60
  -3  14   3    1.40    0.90
   2 -14  -3   40.70    3.50
  -2 -14   3   50.29    3.70
  -2 -14   3   45.90    3.70
  -2 -14   3   54.99    4.60
   2  14  -3   44.80    4.10
  -2  14   3   43.20    3.70
  -1 -14   3   19.60    2.00
  -1 -14   3   20.10    2.80
  -1 -14   3   21.70    2.00
   1  14  -3   20.10    2.50
  -1  14   3   26.30    2.10
   0 -14   3    5.30    0.90
   0 -14   3    5.40    0.90
   0 -14   3    5.10    1.30
   0  14   3    3.00    0.90
   0  14  -3    5.00    1.30
   0  14  -3    5.40    0.80
   1 -14   3    1.90    0.70
   1 -14   3    2.80    0.80
   1 -14   3    1.80    1.00
   1  14   3    1.40    0.90
   1  14   3    0.60    0.60
  -1  14  -3    1.10    1.40
   2 -14   3   18.10    2.00
   2 -14   3   18.50    1.90
   2 -14   3   19.50    2.90
  -2  14  -3   19.70    1.80
   2  14   3   18.00    2.10
  -2  14  -3   17.50    2.60
   2  14   3   17.10    1.80
   3 -14   3    2.70    0.90
   3 -14   3    2.60    1.20
   3 -14   3    1.90    1.40
  -3  14  -3    2.90    0.70
  -3  14  -3    2.30    1.30
   3  14   3    1.60    0.80
   3  14   3    1.30    0.60
   4 -14   3    4.00    1.00
   4 -14   3    5.50    1.00
   4  14   3    4.30    0.90
  -4  14  -3    4.70    0.90
   4  14   3    2.60    1.00
  -4  14  -3    4.10    1.40
   5 -14   3    8.70    1.30
   5 -14   3    4.40    1.10
   5 -14   3    3.80    1.60
   5 -14   3    4.70    1.00
  -5  14  -3    4.80    0.90
   5  14   3    7.50    1.20
  -5  14  -3    4.80    1.50
   6 -14   3   63.39    4.90
   6 -14   3   62.19    6.20
   6 -14   3   60.99    4.90
   6 -14   3   61.49    4.80
  -6  14  -3   60.79    5.20
   6  14   3   52.69    4.70
  -6  14  -3   63.39    4.80
  -7 -14  -3   29.10    2.20
   7 -14   3   25.00    2.50
   7 -14   3   23.10    2.30
   7 -14   3   26.40    2.40
  -7  14  -3   24.50    2.40
   7  14   3   31.10    2.40
   8 -14   3    4.30    0.90
   8 -14   3    4.00    0.80
  -8 -14  -3    4.80    0.70
   8  14   3    4.20    0.80
  -8  14  -3    4.60    0.80
   9 -14   3    6.20    1.00
   9 -14   3    6.50    1.00
  -9 -14  -3    7.00    0.70
  -9  14  -3    6.60    1.00
   9  14   3    6.40    0.90
  10 -14   3    5.10    0.60
  11 -15  -3    5.20    0.80
 -11  15   3    7.10    0.60
  10 -15  -3   29.70    2.30
 -10 -15   3   22.40    2.10
  10 -15  -3   28.60    2.30
 -10 -15   3   24.70    2.10
 -10  15   3   30.00    2.20
   9 -15  -3   19.60    2.10
  -9 -15   3   27.20    1.90
   9 -15  -3   18.20    2.30
  -9 -15   3   26.80    1.90
  -9  15   3   21.00    2.00
   8 -15  -3    2.70    0.90
  -8 -15   3    3.20    0.80
  -8 -15   3    2.00    0.50
   8 -15  -3    1.20    0.80
  -8  15   3    2.10    0.60
  -8  15   3    1.20    1.00
   7 -15  -3    7.10    1.20
   7 -15  -3   10.10    1.50
   7 -15  -3    2.20    2.60
  -7 -15   3   10.70    6.20
  -7  15   3    8.50    1.40
  -7  15   3   10.10    1.10
  -6 -15   3  117.79    9.20
   6 -15  -3   99.49    7.70
  -6 -15   3   99.69    7.60
   6 -15  -3  101.79    8.30
  -6 -15   3   99.49    7.60
   6 -15  -3  102.19    9.00
  -6  15   3   96.49    7.80
  -5 -15   3   96.19    6.20
   5 -15  -3   75.69    6.20
   5 -15  -3   76.99    7.30
   5 -15  -3   74.89    6.30
  -5  15   3   73.69    6.10
  -5  15   3   83.19    6.50
  -5  15   3   72.89    6.30
   5  15  -3   91.99    6.00
  -4 -15   3  340.27   27.80
  -4 -15   3  315.77   27.00
  -4 -15   3  335.47   27.00
   4 -15  -3  397.66   27.00
   4 -15  -3  404.16   27.20
   4 -15  -3  427.36   27.90
  -4  15   3  374.76   27.10
  -3 -15   3   96.19    7.50
   3 -15  -3   74.99    6.90
  -3 -15   3   85.59    6.30
  -3  15   3   76.09    6.30
  -3  15   3   80.29    6.50
   3  15  -3   84.99    6.60
  -2 -15   3  123.09    9.60
   2 -15  -3  117.19    9.00
   2  15  -3  141.19    9.50
  -2  15   3  111.49    9.30
  -2  15   3  119.29    9.30
  -1 -15   3   46.40    3.90
  -1 -15   3   45.30    4.70
  -1 -15   3   49.30    3.90
  -1  15   3   51.79    4.10
   1  15  -3   46.10    4.30
   0 -15   3   86.69    7.20
   0 -15   3   89.99    6.70
   0 -15   3   88.09    7.00
   0  15  -3   78.89    6.70
   0  15  -3   77.09    6.30
   1 -15   3   65.79    5.40
   1 -15   3   65.39    6.20
   1 -15   3   69.99    5.40
   1  15   3   74.89    5.50
   1  15   3   73.29    5.40
  -1  15  -3   68.39    5.80
  -1  15  -3   64.69    5.30
   2 -15   3   52.89    4.00
   2 -15   3   52.99    4.90
   2 -15   3   50.19    3.90
  -2  15  -3   51.09    3.80
  -2  15  -3   42.60    4.30
   2  15   3   36.90    3.90
   3 -15   3   25.40    2.40
   3 -15   3   18.60    4.10
   3 -15   3   22.80    2.30
  -3  15  -3   24.20    2.20
  -3  15  -3   27.60    3.00
   4 -15   3   25.50    2.40
   4 -15   3   21.90    3.50
   4 -15   3   26.30    2.40
  -4  15  -3   24.20    3.00
  -4  15  -3   25.30    2.30
   5 -15   3   27.40    4.10
   5 -15   3   29.70    2.70
   5 -15   3   30.40    2.80
  -5  15  -3   29.10    2.60
  -5  15  -3   28.70    3.30
   5  15   3   31.30    2.60
   6 -15   3    5.30    0.90
   6 -15   3    4.10    2.30
   6 -15   3    4.50    1.00
   6 -15   3    4.70    1.00
  -6  15  -3    4.00    0.80
   6  15   3    2.80    0.70
   7 -15   3   19.60    2.00
   7 -15   3   19.00    1.90
   7 -15   3   19.20    2.00
   7  15   3   24.90    2.20
  -7  15  -3   20.50    1.90
   8 -15   3    2.00    0.80
   8 -15   3    2.50    0.80
  -8  15  -3    1.90    0.70
   8  15   3    0.50    0.70
   9 -15   3   10.30    1.10
   9 -15   3    9.60    1.20
  10 -16  -3    6.10    0.90
 -10 -16   3    7.20    0.70
 -10  16   3    6.90    0.70
   9 -16  -3    7.90    1.20
  -9 -16   3    8.10    0.80
   9 -16  -3    8.40    1.40
  -9  16   3    9.30    1.00
  -8 -16   3    4.10    0.60
   8 -16  -3    3.10    0.90
   8 -16  -3    3.10    0.80
  -8 -16   3    4.20    0.60
  -8  16   3    2.80    0.60
  -8  16   3    1.30    0.90
   7 -16  -3   12.20    1.70
  -7 -16   3   17.00    1.50
   7 -16  -3   14.50    1.80
  -7 -16   3   15.10    1.50
  -7  16   3   15.90    1.50
  -7  16   3   14.00    2.10
   6 -16  -3   10.50    1.60
  -6 -16   3    8.80    3.30
  -6 -16   3   14.20    1.40
   6 -16  -3   14.00    1.70
   6 -16  -3   14.00    3.20
  -6 -16   3   14.10    1.30
  -6  16   3   14.90    2.10
  -6  16   3   12.50    1.30
   5 -16  -3    9.10    2.60
   5 -16  -3   14.60    1.70
   5 -16  -3   13.50    1.80
  -5 -16   3   16.00    1.50
  -5 -16   3   15.20    1.40
  -5 -16   3   13.00    2.80
  -5  16   3   14.20    2.50
  -4 -16   3   17.40    2.90
   4 -16  -3   16.30    2.80
   4 -16  -3   15.90    1.70
   4 -16  -3   17.20    1.80
  -4 -16   3   17.50    1.70
  -4 -16   3   13.80    1.60
  -4  16   3   17.70    2.30
  -4  16   3   16.10    1.90
   4  16  -3   17.90    2.10
  -3 -16   3    6.40    1.00
  -3 -16   3    5.80    2.20
   3 -16  -3    4.20    0.90
  -3 -16   3    6.20    1.00
   3  16  -3    5.70    1.30
  -3  16   3    4.20    1.00
  -3  16   3    5.90    1.30
  -2 -16   3    5.70    1.80
  -2 -16   3    6.20    1.00
  -2 -16   3    6.30    1.10
   2 -16  -3    9.10    1.20
  -2  16   3   10.00    1.70
  -2  16   3    7.90    1.30
   2  16  -3    7.80    1.50
  -1 -16   3   13.00    1.50
  -1 -16   3   14.40    2.40
  -1 -16   3   14.10    1.60
   1  16  -3   11.70    1.90
  -1  16   3   11.20    1.90
   0 -16   3   13.60    1.60
   0 -16   3   14.90    2.60
   0 -16   3   15.10    1.70
   0  16   3   13.60    2.00
   0  16  -3   12.70    2.30
   1 -16   3   33.50    2.90
   1 -16   3   41.20    5.40
   1 -16   3   36.20    2.90
   1  16   3   29.60    3.00
  -1  16  -3   31.70    3.40
   1  16   3   28.10    2.80
  -1  16  -3   35.80    2.70
   2 -16   3   33.00    2.90
   2 -16   3   31.70    2.80
   2 -16   3   31.50    4.00
   2  16   3   34.40    3.00
  -2  16  -3   29.40    3.40
  -2  16  -3   32.50    2.70
   2  16   3   31.50    2.80
   3 -16   3   -0.90    0.80
   3 -16   3    0.80    1.50
   3 -16   3    0.00    0.80
  -3  16  -3    0.70    1.30
  -3  16  -3   -0.40    0.50
   3  16   3    0.40    0.90
   3  16   3    0.10    0.60
   4 -16   3    1.60    1.70
   4 -16   3    1.70    0.80
   4 -16   3    1.50    0.90
   4  16   3    1.70    0.60
  -4  16  -3    1.80    1.40
  -4  16  -3    2.70    0.90
   4  16   3    0.10    0.90
   5 -16   3    7.80    2.50
   5 -16   3   14.90    1.70
   5 -16   3   13.40    1.60
   5  16   3   11.90    1.40
  -5  16  -3   14.60    2.40
  -5  16  -3   14.80    1.50
   6 -16   3    2.90    0.80
   6 -16   3    2.30    0.90
  -6  16  -3    3.30    0.80
   7 -16   3    3.50    0.80
   7 -16   3    2.40    0.70
  -7  16  -3    3.50    0.70
   7  16   3    1.80    0.70
   8 -16   3    1.60    0.70
  -8  16  -3    1.70    0.50
   9 -16   3    0.70    0.50
  -9  16  -3    0.80    0.40
  10 -17  -3    1.60    0.40
   9 -17  -3    7.80    1.10
   9 -17  -3    7.40    1.00
  -9 -17   3    8.70    0.80
   8 -17  -3    8.10    1.30
   8 -17  -3    9.60    1.30
  -8 -17   3    6.70    0.90
  -8  17   3   10.60    1.60
  -7 -17   3    5.10    0.80
   7 -17  -3    3.20    0.90
  -7 -17   3    4.40    0.60
   7 -17  -3    3.60    0.90
  -7  17   3    3.20    1.80
   6 -17  -3   15.70    1.90
  -6 -17   3   13.50    1.40
  -6 -17   3   10.50    1.40
   6 -17  -3   16.20    1.70
  -6  17   3   18.60    2.30
  -5 -17   3    4.70    0.80
   5 -17  -3    8.00    1.20
  -5 -17   3    4.70    0.80
  -5 -17   3    6.90    3.70
   5 -17  -3    3.50    3.00
   4 -17  -3    4.00    1.20
   4 -17  -3    2.30    2.60
   4 -17  -3    5.70    0.90
  -4 -17   3    4.50    0.80
  -4 -17   3    4.90    0.90
  -4  17   3    5.80    1.30
  -4  17   3    4.90    1.00
   4  17  -3    4.90    1.10
  -3 -17   3   16.10    1.60
  -3 -17   3   14.70    1.60
  -3 -17   3   12.30    2.70
  -2 -17   3   36.10    4.00
  -2 -17   3   25.30    2.40
  -2 -17   3   26.70    2.50
   2  17  -3   30.30    3.00
   1 -17  -3  235.88   18.70
  -1 -17   3  240.18   18.80
  -1 -17   3  270.07   19.70
  -1 -17   3  269.87   18.80
  -1  17   3  276.27   19.00
   1  17  -3  261.27   19.00
  -1  17   3  238.48   18.70
   0 -17   3  187.48   12.90
   0 -17   3  176.78   12.90
   0 -17   3  184.78   13.90
   0  17  -3  180.88   13.20
   0  17   3  169.58   13.10
   0  17   3  147.89   12.80
   1 -17   3  232.58   16.80
   1 -17   3  223.78   16.80
   1 -17   3  243.38   17.80
   1  17   3  230.98   16.90
  -1  17  -3  222.98   17.00
   1  17   3  213.48   16.70
   2 -17   3   36.10    4.40
   2 -17   3   34.50    3.10
   2 -17   3   37.30    3.20
  -2  17  -3   38.60    3.00
  -2  17  -3   35.90    3.90
   3 -17   3   10.20    1.50
   3 -17   3    9.40    1.50
   3 -17   3    7.70    2.20
  -3  17  -3    9.00    1.70
  -3  17  -3    7.90    1.10
   4 -17   3   16.30    1.90
   4 -17   3   17.80    1.90
   4 -17   3   17.40    3.00
  -4  17  -3   16.70    2.50
  -4  17  -3   18.20    1.70
   5 -17   3    5.20    1.00
   5 -17   3    5.10    1.00
  -5  17  -3    5.10    0.80
  -5  17  -3    6.00    1.50
   6 -17   3    5.60    1.00
   6 -17   3    4.50    0.80
  -6  17  -3    5.50    0.80
   7 -17   3   19.20    1.70
   7 -17   3   14.80    1.60
  -7  17  -3   19.40    1.60
   8 -17   3    0.70    0.50
  -8  17  -3    0.70    0.40
   9 -18  -3    5.30    0.90
  -9 -18   3    6.00    0.60
   9 -18  -3    5.40    0.80
   8 -18  -3    2.10    0.70
  -8 -18   3    2.50    0.40
   8 -18  -3    2.20    0.70
   7 -18  -3   11.80    1.40
  -7 -18   3   14.20    1.20
   7 -18  -3   12.70    1.50
  -7  18   3   10.90    1.80
   6 -18  -3    9.90    1.50
  -6 -18   3    9.90    1.20
   6 -18  -3   11.80    1.40
  -6  18   3   13.40    2.00
  -5 -18   3    4.30    0.80
   5 -18  -3    7.30    1.00
   5 -18  -3    5.70    1.00
  -5 -18   3    5.90    0.90
  -5  18   3    6.40    1.30
  -4 -18   3    3.60    0.70
   4 -18  -3    2.80    0.80
  -4 -18   3    2.70    0.70
  -4  18   3    3.60    1.20
   3 -18  -3    4.70    0.90
  -3 -18   3    5.40    0.90
  -3 -18   3    9.10    2.90
  -3 -18   3    6.10    1.00
   3  18  -3    4.90    1.30
  -3  18   3    4.70    1.20
  -3  18   3    6.00    1.30
  -2 -18   3    0.20    0.70
  -2 -18   3   -2.30    2.10
   2 -18  -3    0.50    0.70
  -2 -18   3    0.70    0.60
   2  18  -3   -0.60    1.00
  -2  18   3   -2.60    1.40
  -2  18   3    0.60    1.00
  -1 -18   3    1.30    0.70
  -1 -18   3    3.20    0.70
  -1 -18   3   -1.50    2.00
   1 -18  -3   -0.40    0.60
   1  18  -3    2.40    1.30
  -1  18   3    1.60    1.10
   0 -18   3    9.80    1.40
   0 -18   3   11.40    1.40
   0 -18   3   10.10    2.40
   0  18  -3    9.30    1.70
   1 -18   3    8.20    2.30
   1 -18   3    8.20    1.30
   1 -18   3    7.70    1.20
   1  18   3    7.60    1.40
  -1  18  -3    7.50    1.60
   2 -18   3    1.50    0.80
   2 -18   3    1.10    0.80
   2 -18   3   -3.90    2.80
   2  18   3    3.90    1.10
  -2  18  -3    2.30    0.60
  -2  18  -3    1.00    1.20
   3 -18   3    4.20    1.00
   3 -18   3    1.00    2.60
   3 -18   3    5.00    1.00
  -3  18  -3    3.70    1.40
   3  18   3    4.70    1.20
  -3  18  -3    6.10    0.80
   4 -18   3    9.10    1.30
   4 -18   3    7.40    1.20
  -4  18  -3   10.10    1.10
  -4  18  -3    8.10    1.70
   4  18   3    6.00    1.50
   5 -18   3    4.20    0.80
   5 -18   3    3.00    0.90
  -5  18  -3    2.80    1.20
  -5  18  -3    4.10    0.70
   6 -18   3    3.80    0.90
   6 -18   3    4.40    0.80
  -6  18  -3    4.70    0.70
   7 -18   3    0.80    0.60
  -7  18  -3    1.20    0.40
   8 -18   3    1.10    0.40
   8 -19  -3   16.60    1.40
   8 -19  -3   12.60    1.30
   7 -19  -3   23.60    2.20
  -7  19   3   24.10    2.30
   6 -19  -3    4.30    0.90
   6 -19  -3    4.40    0.80
  -6 -19   3    3.20    0.60
  -6  19   3    4.70    1.20
   5 -19  -3    3.10    0.80
   5 -19  -3    2.60    0.80
  -5 -19   3    5.00    0.70
  -5  19   3    5.50    1.30
   4 -19  -3    5.50    0.90
  -4 -19   3    4.10    0.70
  -4 -19   3    2.40    0.90
  -3 -19   3    8.60    1.10
  -3 -19   3    6.80    1.00
   3 -19  -3    4.80    0.90
   3  19  -3    7.20    1.30
  -3  19   3    6.90    1.40
  -2 -19   3    1.20    0.70
   2 -19  -3    0.80    0.70
  -2 -19   3    1.30    0.60
   2  19  -3    2.30    1.20
  -2  19   3    3.10    1.10
   1 -19  -3    0.90    0.60
  -1 -19   3    1.30    0.70
  -1 -19   3    2.00    0.70
  -1  19   3    2.50    1.10
   1  19  -3    1.80    1.20
   0 -19   3    1.10    0.70
   0 -19   3    0.00    0.60
   0  19   3    2.70    1.10
   0  19  -3    0.50    1.10
   1 -19   3   22.50    2.00
   1 -19   3   19.60    2.00
  -1  19  -3   19.20    2.60
   1  19   3   17.20    2.40
   2 -19   3   20.80    2.20
   2 -19   3   20.90    2.10
  -2  19  -3   21.60    2.60
   3 -19   3    2.20    0.80
   3 -19   3    1.90    0.70
  -3  19  -3    1.20    1.20
   3  19   3    0.80    1.00
   4 -19   3    0.10    0.60
   4 -19   3    0.50    0.70
  -4  19  -3    0.10    1.10
  -4  19  -3    0.30    0.40
   5 -19   3    5.30    1.00
   5 -19   3    6.00    1.00
  -5  19  -3    6.90    0.80
   6 -19   3    0.90    0.50
   6 -19   3    1.60    0.60
  -6  19  -3    1.70    0.40
   7 -19   3    1.40    0.50
   7 -20  -3    5.40    0.80
   7 -20  -3    6.60    1.00
  -7 -20   3    5.80    0.70
  -7  20   3    7.50    1.10
   6 -20  -3   -0.70    0.50
  -6 -20   3   -0.20    0.30
   6 -20  -3   -0.50    0.60
  -6  20   3    0.40    0.90
  -5 -20   3    1.00    0.40
   5 -20  -3    0.10    0.60
  -5  20   3    2.20    1.10
  -4 -20   3    2.20    0.60
   4 -20  -3    3.10    0.80
  -4  20   3    3.50    1.20
   3 -20  -3    1.20    0.60
  -3 -20   3    0.30    0.60
  -3  20   3    2.00    1.10
  -2 -20   3    1.50    0.70
  -2 -20   3    0.90    0.60
   2 -20  -3    0.40    0.60
   2  20  -3    1.30    1.10
  -2  20   3    2.60    1.10
  -1 -20   3    1.20    0.70
  -1 -20   3    0.60    0.70
   1 -20  -3   -1.10    0.60
   1  20  -3    0.50    1.10
  -1  20   3    2.10    1.00
   0 -20   3    2.30    0.80
   0 -20   3    2.50    0.70
   0  20  -3    1.90    1.20
   0  20   3    5.00    1.30
   1 -20   3    0.90    0.70
   1  20   3    1.90    1.10
  -1  20  -3   -0.30    1.00
   2 -20   3    4.80    0.90
   2 -20   3    5.20    1.30
  -2  20  -3    3.40    1.30
   2  20   3    4.10    1.40
   3 -20   3    6.90    1.10
   3 -20   3    7.00    1.10
   3  20   3    6.10    1.20
  -3  20  -3    6.40    1.40
   4 -20   3    1.50    0.60
   4 -20   3    1.90    0.70
  -4  20  -3    1.10    1.10
   5 -20   3    1.00    0.50
   5 -20   3    0.90    0.50
   6 -20   3    5.60    0.80
  -6 -21   3    0.90    0.70
   6 -21  -3    0.20    0.50
  -6  21   3    0.40    0.70
  -5 -21   3    5.30    0.80
   5 -21  -3    8.30    1.00
  -5  21   3    9.40    1.70
   4 -21  -3   36.10    3.40
  -4 -21   3   48.20    3.40
  -4  21   3   44.50    3.80
  -3 -21   3   13.50    1.40
  -2 -21   3   12.30    1.40
   2 -21  -3   15.60    1.40
  -1 -21   3   19.40    1.90
  -1 -21   3   24.10    2.00
  -1  21   3   23.20    2.60
   0 -21   3    0.10    0.60
   0 -21   3    1.00    0.70
   0  21  -3    0.60    1.00
   0  21   3    1.20    1.10
   1 -21   3    3.90    0.70
   1 -21   3    3.90    0.80
  -1  21  -3    2.30    1.10
   1  21   3    2.90    1.10
   2 -21   3   35.30    2.90
   2 -21   3   35.70    3.00
  -2  21  -3   32.60    3.60
   2  21   3   40.60    3.30
   3 -21   3   15.50    1.60
   3 -21   3   17.60    1.60
  -3  21  -3   15.40    2.20
   4 -21   3    1.40    0.50
   4 -21   3    1.70    0.60
   5 -21   3    2.70    0.50
   5 -21   3    2.90    0.60
   5 -22  -3    5.00    0.80
  -5  22   3    4.80    1.00
  -4 -22   3    1.20    0.40
   4 -22  -3    1.50    0.60
  -4  22   3    2.10    0.90
   3 -22  -3    1.40    0.60
  -3 -22   3    3.00    0.60
  -3  22   3    3.30    1.10
  -2 -22   3   10.00    1.10
  -2  22   3    9.80    1.90
  -1 -22   3    1.90    0.80
  -1  22   3    4.40    1.20
   0 -22   3    2.20    0.60
   0  22   3    3.70    1.10
   0  22  -3    2.20    1.00
   1 -22   3   17.60    1.60
   1 -22   3   15.30    1.40
  -1  22  -3   12.30    2.00
   1  22   3   17.30    2.00
   2 -22   3    1.10    0.60
   2 -22   3    1.90    0.50
   2  22   3    1.30    0.80
   3 -22   3    2.30    0.60
   3 -22   3    2.60    0.50
   4 -22   3    0.50    0.40
   4 -22   3   -0.20    0.40
  -4  23   3    3.20    0.80
  -3 -23   3   28.30    2.20
  -2 -23   3    3.40    0.50
  -2  23   3    2.80    1.00
  -1 -23   3    1.70    0.50
  -1  23   3    2.80    1.00
   0 -23   3    4.20    0.60
   0  23   3    4.40    1.30
   1 -23   3    5.20    0.80
   1  23   3    6.20    0.90
   2 -23   3   12.20    1.70
  -1  24   3    4.00    0.80
   0  24   3    7.10    1.10
  14   0  -4    0.00    0.30
 -14   0   4    0.20    0.20
 -13   0   4    4.50    0.80
 -13   0   4    5.50    0.70
  13   0  -4    7.20    0.90
 -12   0   4    1.90    0.50
  12   0  -4    0.70    0.50
 -12   0   4    1.50    0.60
  12   0  -4    1.70    0.60
  11   0  -4   21.80    2.00
  11   0  -4   21.30    2.00
 -11   0   4   22.20    1.90
 -11   0   4   22.10    2.10
  10   0  -4  180.88   15.50
  10   0  -4  183.88   13.60
 -10   0   4  182.18   13.70
  10   0  -4  187.98   13.60
 -10   0   4  182.38   13.60
  10   0  -4  184.88   13.90
  -9   0   4  227.38   17.10
  -9   0   4  231.78   17.10
   9   0  -4  242.78   18.40
  -9   0   4  217.78   17.00
   9   0  -4  243.38   17.50
   9   0  -4  236.48   17.20
   9   0  -4  232.58   17.10
   8   0  -4  273.77   19.00
   8   0  -4  265.77   19.10
  -8   0   4  246.58   18.90
  -8   0   4  262.47   19.00
  -8   0   4  243.78   18.80
   7   0  -4   35.40   30.80
   7   0  -4   24.00    3.30
  -7   0   4   26.70    2.40
   7   0  -4   31.00    2.60
   7   0  -4   27.20    2.40
  -7   0   4   26.90    2.30
   7   0  -4   29.80    2.30
  -7   0   4   29.80    2.30
  -6   0   4  597.64   44.30
   6   0  -4  655.33   44.30
   6   0  -4  623.44   45.10
   6   0  -4  625.94   44.40
   6   0  -4  559.84   54.89
   6   0  -4  539.45   54.49
  -5   0   4 1453.75  101.89
   5   0  -4 1382.66  101.89
   5   0  -4 1379.06  107.99
   5   0  -4 1408.26  102.39
   5   0  -4 1290.17  107.09
   5   0  -4 1506.15  101.79
   4   0  -4  160.98   11.90
   4   0  -4  157.78   11.90
   4   0  -4  166.98   18.10
   4   0  -4  169.28   12.50
   4   0  -4  159.28   18.80
   3   0  -4  342.07   23.90
   3   0  -4  310.77   27.80
   3   0  -4  301.27   27.70
   2   0  -4  447.46   36.10
   2   0  -4  454.35   36.30
   2   0  -4  455.95   33.20
   1   0  -4  170.98   12.50
   1   0  -4  159.48   15.50
  -1   0   4  163.78   12.30
  -1   0   4  165.28   15.30
   0   0  -4 3311.07  235.68
   0   0  -4 3372.46  238.18
   0   0   4 3200.08  237.88
   0   0   4 3154.08  235.58
   1   0   4  948.41   71.69
  -1   0  -4 1005.40   69.19
  -1   0  -4  885.11   71.49
   1   0   4  954.20   68.99
  -2   0  -4 3923.01  294.77
  -2   0  -4 4127.09  292.17
   2   0   4 4077.09  291.97
   2   0   4 4025.80  294.97
  -3   0  -4    4.20    0.60
  -3   0  -4    2.70    1.10
   3   0   4    3.40    0.80
   3   0   4   -0.20    8.10
  -3   0  -4   10.80    7.80
   4   0   4  326.07   22.80
   4   0   4  261.17   31.50
  -4   0  -4  301.87   30.30
  -4   0  -4  306.47   22.30
   5   0   4   49.30    4.40
  -5   0  -4   46.10    3.60
   6   0   4   32.70    2.50
  -6   0  -4   28.40    2.30
  -6   0  -4   27.20    2.40
  -7   0  -4   67.29    5.40
  -7   0  -4   66.19    5.40
   7   0   4   81.59    5.50
  -8   0  -4    9.50    1.20
  -8   0  -4   11.80    1.20
   8   0   4   12.40    1.30
  -9   0  -4   60.79    4.70
  -9   0  -4   57.69    4.70
   9   0   4   66.49    4.80
 -10   0  -4    0.20    0.40
 -10   0  -4    0.50    0.40
  10   0   4    0.10    0.50
  11   0   4   17.10    1.50
 -11   0  -4   14.80    1.40
  11   0   4   20.40    1.90
 -11   0  -4   16.30    1.50
 -12   0  -4    4.30    0.60
  12   0   4    3.70    1.20
 -14  -1   4    0.50    0.20
  14  -1  -4    0.20    0.30
 -14   1   4    0.40    0.20
  14   1  -4    0.30    0.30
 -13  -1   4    5.30    0.70
  13  -1  -4    6.10    0.90
 -13   1   4    5.80    0.70
  13   1  -4    5.70    0.80
 -12  -1   4    1.20    0.60
  12  -1  -4    3.20    0.70
 -12  -1   4    2.00    0.50
  12  -1  -4    2.50    0.60
  12   1  -4    2.00    0.60
 -12   1   4    1.50    0.80
 -12   1   4    3.30    0.50
  11  -1  -4    3.30    0.80
  11  -1  -4    3.00    0.80
 -11  -1   4    4.50    0.90
 -11  -1   4    4.80    0.80
 -11  -1   4    4.70    0.70
  11   1  -4    4.10    0.80
  11   1  -4    3.80    0.80
 -11   1   4    2.60    0.80
 -11   1   4    4.50    0.70
  10  -1  -4   66.19    8.00
 -10  -1   4   78.09    5.70
  10  -1  -4   66.69    6.10
  10  -1  -4   71.69    5.70
 -10  -1   4   82.19    5.60
 -10  -1   4   75.09    5.80
  10  -1  -4   71.79    5.80
 -10   1   4   80.19    5.70
  10   1  -4   75.39    5.70
  10   1  -4   71.19    6.20
  10   1  -4   73.39    5.70
 -10   1   4   71.89    5.50
 -10   1   4   72.09    5.80
   9  -1  -4   83.09    8.00
   9  -1  -4   88.09    7.00
   9  -1  -4   86.29    6.50
   9  -1  -4   78.89    6.50
  -9  -1   4   84.59    6.40
  -9  -1   4   82.49    6.50
  -9  -1   4   91.39    6.50
   9   1  -4   80.89    6.50
   9   1  -4   73.79    7.90
   9   1  -4   84.29    6.90
  -9   1   4   86.19    6.50
   9   1  -4   85.39    6.50
  -9   1   4   90.89    6.40
   8  -1  -4   55.09    4.40
   8  -1  -4   56.29    4.70
   8  -1  -4   54.09    4.50
   8  -1  -4   53.09    5.50
  -8  -1   4   62.49    4.30
  -8  -1   4   58.99    4.50
  -8  -1   4   57.29    4.40
  -8   1   4   57.89    4.40
   8   1  -4   52.89    5.50
   8   1  -4   58.39    4.80
  -8   1   4   59.39    4.30
  -8   1   4   55.19    4.50
   8   1  -4   55.09    4.40
  -7  -1   4   56.29    4.20
   7  -1  -4   55.69    4.40
  -7  -1   4   60.19    4.10
  -7  -1   4   52.49    4.20
   7  -1  -4   53.29    5.10
   7  -1  -4   49.80    4.30
   7  -1  -4   56.29   30.70
   7   1  -4   88.39   29.70
  -7   1   4   55.49    4.40
   7   1  -4   50.89    4.20
  -7   1   4   55.59    4.20
  -7   1   4   60.69    4.10
   7   1  -4   51.99    4.40
   7   1  -4   49.20    5.10
   7   1  -4   77.79   30.90
   7   1  -4   52.99    4.10
  -6  -1   4   10.50    1.00
  -6  -1   4   10.40    1.40
   6  -1  -4   11.20    1.10
   6  -1  -4   11.80    1.40
   6  -1  -4   -5.20   17.60
   6  -1  -4   11.80    2.00
   6   1  -4   10.40    1.10
   6   1  -4    9.00    1.80
  -6   1   4   11.20    1.00
   6   1  -4    5.70   15.30
   6   1  -4   10.30    1.40
   5  -1  -4    9.10    1.00
   5  -1  -4    8.60    1.30
   5  -1  -4    5.30   10.60
  -5  -1   4    9.90    0.90
   5  -1  -4    5.80    1.50
   5   1  -4   14.10   10.20
  -5   1   4    8.10    0.80
   5   1  -4    9.80    1.30
   5   1  -4   21.00   12.10
   5   1  -4    9.00    1.00
   5   1  -4    7.40    1.60
   4  -1  -4    1.20    1.00
   4  -1  -4    1.60    0.60
   4  -1  -4    1.60    0.40
   4  -1  -4   -4.90    7.30
   4  -1  -4   -2.60    7.10
   4   1  -4    1.20    0.90
   4   1  -4    1.80    0.60
   4   1  -4    2.00    0.40
   4   1  -4    9.80    8.40
   4   1  -4    7.50    7.60
   3  -1  -4   18.10    6.70
   3  -1  -4   12.40    1.90
   3  -1  -4   15.00    6.50
   3   1  -4   10.70    6.10
   3   1  -4   11.70    1.90
   3   1  -4   11.50    6.60
   2  -1  -4   10.10    5.30
   2  -1  -4    5.80    1.10
   2  -1  -4    8.10    4.90
   2   1  -4   13.90    5.70
   2   1  -4    3.20    5.00
   2   1  -4    7.60    1.30
   1  -1  -4   51.99    4.50
  -1  -1   4   57.19    4.40
   1  -1  -4   57.69    8.70
  -1  -1   4   60.69    8.60
   1   1  -4   50.79    4.50
  -1   1   4   56.79    4.30
   1   1  -4   68.29    8.80
   0  -1  -4  138.49   10.90
   0  -1   4  135.79   10.80
   0  -1  -4  145.79   13.80
   0  -1   4  154.08   14.30
   0   1   4  143.49   10.80
   0   1   4  179.58   13.90
   0   1  -4  174.88   14.90
   0   1  -4  135.19   11.00
   1  -1   4  177.88   17.00
  -1  -1  -4  181.78   13.60
   1  -1   4  173.78   13.50
   1   1   4  192.28   13.40
  -1   1  -4  206.08   17.60
  -1   1  -4  170.98   13.70
  -2  -1  -4  741.83   50.29
  -2  -1  -4  609.14   47.40
   2  -1   4  734.53   51.19
   2  -1   4  593.14   46.90
  -2   1  -4  708.93   50.79
   2   1   4  604.44   46.80
   2   1   4  658.13   49.99
  -2   1  -4  575.94   47.00
  -3  -1  -4   99.29   13.60
   3  -1   4   66.69   12.70
   3  -1   4   74.39    6.00
  -3  -1  -4   80.19    6.10
  -3  -1  -4   74.89    5.50
  -3   1  -4   69.09    5.60
   3   1   4   88.89   13.70
  -3   1  -4   80.39   12.50
  -3   1  -4   74.59    6.20
   4  -1   4  121.99   24.80
  -4  -1  -4   90.49    6.90
  -4  -1  -4  118.09   16.50
   4  -1   4   95.49    7.50
   4   1   4   85.79    7.40
   4   1   4  105.59   15.90
  -4   1  -4  100.19    7.00
  -5  -1  -4    3.80    0.60
   5  -1   4    3.20    1.30
   5  -1   4    3.10    0.60
   5   1   4    2.90    0.80
  -5   1  -4    3.60    0.60
  -5   1  -4    3.90    0.60
  -6  -1  -4   34.30    2.50
  -6  -1  -4   33.00    2.50
   6  -1   4   27.00    2.50
   6   1   4   30.50    2.50
  -6   1  -4   29.70    2.50
  -7  -1  -4   33.00    2.90
   7  -1   4   35.90    2.80
  -7  -1  -4   35.80    2.70
  -7   1  -4   30.90    2.70
  -7   1  -4   31.30    2.70
   7   1   4   32.80    2.80
   8  -1   4   26.50    2.60
  -8  -1  -4   31.10    2.50
  -8  -1  -4   32.50    2.50
  -8   1  -4   30.80    2.50
  -8   1  -4   30.70    2.50
   8   1   4   29.60    2.60
   9  -1   4   56.59    4.90
  -9  -1  -4   63.49    4.80
  -9  -1  -4   65.79    4.80
  -9   1  -4   65.39    4.80
  -9   1  -4   63.59    4.80
   9   1   4   61.09    4.90
  10  -1   4   36.20    2.90
 -10  -1  -4   34.80    2.80
 -10  -1  -4   37.10    2.90
  10   1   4   35.00    2.90
 -10   1  -4   35.30    2.80
 -10   1  -4   36.30    2.90
  11  -1   4   15.70    1.40
 -11  -1  -4   15.40    1.30
  11  -1   4   15.00    1.70
 -11  -1  -4   14.60    1.30
 -11   1  -4   15.60    1.30
  11   1   4   14.00    1.70
  11   1   4   14.00    1.30
  12  -1   4   22.10    1.90
 -12  -1  -4   19.90    1.70
 -12   1  -4   22.60    1.80
  12   1   4   23.20    2.20
 -14  -2   4    1.40    0.20
  14  -2  -4    2.50    0.40
  14   2  -4    2.00    0.30
 -13  -2   4    8.30    0.90
  13  -2  -4   10.30    1.10
  13   2  -4    8.90    1.00
 -13   2   4    8.80    1.00
 -13   2   4    8.00    0.80
 -12  -2   4   13.10    1.30
 -12  -2   4   10.60    1.40
  12  -2  -4   16.00    1.50
  12  -2  -4   12.40    1.60
 -12   2   4   14.00    1.20
  12   2  -4   13.70    1.40
 -11  -2   4    0.20    0.40
  11  -2  -4    0.80    0.70
 -11  -2   4    1.20    0.70
  11  -2  -4    1.10    0.60
 -11   2   4    0.90    0.40
 -11   2   4    1.10    0.70
  11   2  -4    0.60    0.60
  11   2  -4    0.00    0.50
  10  -2  -4  122.09    9.20
  10  -2  -4  128.79    9.20
 -10  -2   4  107.69    8.90
  10  -2  -4  117.99   10.90
 -10  -2   4  119.09    9.00
 -10  -2   4  122.19    9.20
  10   2  -4  125.29    9.10
 -10   2   4  124.79    9.20
  10   2  -4  125.89    9.10
  10   2  -4  126.39    9.50
 -10   2   4  115.89    9.00
  -9  -2   4   59.09    4.60
  -9  -2   4   61.09    4.70
   9  -2  -4   55.99    5.80
  -9  -2   4   54.79    4.50
   9  -2  -4   59.59    4.70
   9  -2  -4   60.99    6.20
   9  -2  -4   61.69    4.70
   9  -2  -4   53.39    4.50
  -9   2   4   54.09    4.40
  -9   2   4   57.99    4.50
  -9   2   4   62.19    4.70
   9   2  -4   63.49    4.70
   9   2  -4   62.99    4.70
   9   2  -4   64.89    6.40
   8  -2  -4   48.10    3.70
  -8  -2   4   46.70    3.70
  -8  -2   4   46.60    3.60
   8  -2  -4   46.50    3.60
   8  -2  -4   47.90    4.80
   8  -2  -4   46.90    4.00
  -8  -2   4   42.60    3.50
   8   2  -4   50.09    3.70
  -8   2   4   44.70    3.70
  -8   2   4   42.40    3.60
   8   2  -4   49.40    4.10
   7  -2  -4  271.87   41.90
  -7  -2   4  267.27   18.50
   7  -2  -4  246.28   18.60
   7  -2  -4  261.47   18.40
  -7  -2   4  244.98   18.50
  -7  -2   4  257.17   18.40
   7  -2  -4  250.97   19.30
   7  -2  -4  251.07   18.60
  -7   2   4  248.28   18.50
   7   2  -4  260.57   18.50
  -7   2   4  238.88   18.40
  -7   2   4  252.97   18.60
  -7   2   4  237.98   18.40
   7   2  -4  261.57   18.60
   7   2  -4  218.58   40.60
   7   2  -4  256.87   19.30
   6  -2  -4   -4.70   17.40
  -6  -2   4   16.20    1.40
   6  -2  -4   21.00    2.40
  -6  -2   4   14.10    1.40
   6   2  -4   13.10    2.30
   6   2  -4   14.70   15.80
   6   2  -4   20.00   17.70
   6   2  -4   15.80    1.70
   6   2  -4   16.20    1.40
  -5  -2   4   88.89    7.00
   5  -2  -4   96.69    7.20
   5  -2  -4  103.69    7.70
   5  -2  -4   99.89    7.00
   5  -2  -4  123.69   18.00
   5   2  -4   75.19   15.40
   5   2  -4   92.29    7.00
   5   2  -4   90.09    7.10
   5   2  -4   71.19   14.90
   5   2  -4   93.19    7.70
   4  -2  -4  705.03   54.79
  -4  -2   4  671.83   49.80
   4  -2  -4  684.33   54.89
   4  -2  -4  702.03   50.29
   4  -2  -4  714.93   49.80
   4   2  -4  695.23   50.39
   4   2  -4  705.33   49.80
   4   2  -4  614.64   54.99
   4   2  -4  716.13   49.80
   4   2  -4  631.94   54.59
   3  -2  -4   12.10    6.00
   3  -2  -4   13.30    6.50
   3   2  -4   16.60    6.80
   3   2  -4   12.90    2.00
   3   2  -4    6.70    7.00
   2  -2  -4  157.08   15.70
   2  -2  -4  171.18   16.00
   2  -2  -4  164.08   12.40
   2   2  -4  162.38   16.10
   2   2  -4  165.18   12.40
   1  -2  -4   26.10    2.40
   1  -2  -4   27.10    5.80
  -1  -2   4   20.40    6.00
   1  -2  -4   32.70    5.90
  -1  -2   4   22.80    2.30
   1   2  -4   25.80    2.50
   1   2  -4   26.80    6.40
  -1   2   4   23.20    2.10
   0  -2   4  102.99    8.00
   0  -2   4  105.29   11.90
   0  -2  -4   99.89   10.90
   0  -2  -4  107.79    8.00
   0   2  -4   91.59   12.00
   0   2   4  101.99    7.80
   0   2  -4  113.49    8.20
   0   2   4   97.99   10.70
   1  -2   4   90.69    6.80
  -1  -2  -4   81.19    6.80
  -1  -2  -4   90.09    9.80
   1  -2   4   84.39   11.70
  -1   2  -4   96.09    7.00
   1   2   4   80.09   10.10
  -1   2  -4   82.89   11.60
  -2  -2  -4   72.29    9.80
   2  -2   4   56.59    4.50
   2  -2   4   49.30   10.00
  -2   2  -4   51.39    9.70
  -2   2  -4   48.30    4.10
  -2   2  -4   59.49    4.80
   2   2   4   66.19    8.90
  -3  -2  -4   45.20    3.80
   3  -2   4   41.20   10.90
   3  -2   4   42.10    3.70
  -3  -2  -4   49.50    9.70
  -3   2  -4   40.20    3.20
  -3   2  -4   46.20   10.80
   3   2   4   34.10    9.10
  -3   2  -4   42.70    4.00
   4  -2   4  162.68   12.00
  -4  -2  -4  168.18   22.90
   4  -2   4  159.38   29.20
   4   2   4  133.69   21.80
  -4   2  -4  155.78   11.50
  -4   2  -4  144.09   23.20
   5  -2   4   82.59    6.20
   5  -2   4   79.59    6.70
   5   2   4   80.99    6.20
  -5   2  -4   83.29    6.10
  -5   2  -4   81.09    6.10
  -6  -2  -4    8.00    0.90
  -6  -2  -4    8.70    1.00
   6  -2   4   13.30    2.10
   6   2   4    9.00    1.00
  -6   2  -4   12.00    1.10
  -7  -2  -4   61.49    5.00
   7  -2   4   67.59    5.20
   7  -2   4   68.99    5.10
  -7   2  -4   72.69    5.20
  -7   2  -4   71.09    5.10
   7   2   4   56.89    5.10
   8  -2   4   31.50    2.70
  -8  -2  -4   33.10    2.60
  -8  -2  -4   32.90    2.60
   8   2   4   31.90    2.70
  -8   2  -4   30.30    2.60
  -8   2  -4   32.00    2.60
  -9  -2  -4    0.50    0.50
   9  -2   4    1.20    0.70
  -9  -2  -4    0.80    0.40
   9   2   4    0.90    0.50
  -9   2  -4    1.10    0.50
  -9   2  -4    1.30    0.50
 -10  -2  -4   20.30    1.80
  10  -2   4   23.30    2.00
 -10  -2  -4   20.00    1.80
 -10   2  -4   19.80    1.80
 -10   2  -4   20.70    1.80
  10   2   4   21.20    1.80
  10   2   4   22.70    2.30
 -11  -2  -4   13.50    1.20
  11  -2   4   11.60    1.30
  11  -2   4   13.00    1.60
 -11  -2  -4   13.00    1.20
  11   2   4   15.10    1.60
 -11   2  -4   13.90    1.20
 -11   2  -4   10.50    1.10
  12  -2   4   11.50    0.90
 -12  -2  -4    8.50    0.90
 -12   2  -4   10.10    1.00
  12   2   4   11.50    1.60
  13  -3  -4   11.10    1.20
 -13  -3   4   11.90    1.00
 -13   3   4   11.60    1.00
  13   3  -4   10.30    1.10
 -13   3   4   10.10    1.20
 -12  -3   4    6.60    1.10
  12  -3  -4   10.10    1.20
 -12  -3   4   10.20    1.00
  12  -3  -4    9.40    1.20
 -12  -3   4    8.90    0.90
 -12   3   4   11.10    1.00
  12   3  -4    9.50    1.10
 -12   3   4   11.50    1.30
  11  -3  -4    2.60    0.70
 -11  -3   4    2.80    0.50
 -11  -3   4    2.20    0.50
 -11  -3   4    0.50    0.70
  11  -3  -4    2.80    0.80
 -11   3   4    2.90    0.80
  11   3  -4    2.30    0.70
 -11   3   4    2.50    0.50
 -10  -3   4    5.90    1.00
 -10  -3   4    6.70    0.80
  10  -3  -4    6.90    1.10
 -10  -3   4    6.00    0.90
  10  -3  -4    2.60    2.70
  10  -3  -4    6.10    1.10
  10   3  -4    5.90    0.90
  10   3  -4    6.40    1.50
 -10   3   4    7.00    1.20
  10   3  -4    5.90    0.90
 -10   3   4    7.80    0.90
   9  -3  -4    0.60    0.70
   9  -3  -4    1.00    0.60
   9  -3  -4    1.30    1.10
   9  -3  -4    0.50    0.50
   9  -3  -4    0.50    1.70
  -9  -3   4    1.00    0.40
  -9  -3   4    1.00    0.50
  -9  -3   4    1.50    0.70
  -9   3   4    0.90    0.60
   9   3  -4    0.70    0.60
   9   3  -4    0.30    0.90
  -9   3   4    0.70    0.40
   9   3  -4    0.80    2.90
   9   3  -4    1.10    0.60
  -8  -3   4    4.50    0.80
   8  -3  -4    4.60    1.60
   8  -3  -4    5.50    1.00
  -8  -3   4    6.50    0.80
   8  -3  -4    5.00    0.90
   8  -3  -4    6.40    1.20
  -8  -3   4    6.30    0.90
   8  -3  -4    6.30    1.00
   8   3  -4    6.50    1.30
   8   3  -4    6.10    1.00
   8   3  -4    5.70    2.00
  -8   3   4    7.30    1.10
  -8   3   4    7.10    0.80
   8   3  -4    5.80    1.00
  -7  -3   4    0.50    0.50
   7  -3  -4   -0.10    0.40
  -7  -3   4    0.70    0.30
   7  -3  -4   13.00   52.69
   7  -3  -4    0.60    1.00
  -7  -3   4    0.70    0.40
  -7   3   4    0.50    0.30
  -7   3   4  -34.80   41.10
  -7   3   4    0.50    0.50
  -7   3   4   -0.50    0.80
  -7   3   4   -0.20    0.30
   7   3  -4    1.10    0.50
   7   3  -4    1.00    0.70
   7   3  -4    0.20    1.30
   6  -3  -4    3.70    0.80
   6  -3  -4    4.40    1.30
   6  -3  -4    3.70    0.60
  -6  -3   4    4.10    0.60
   6  -3  -4    0.70   19.90
  -6  -3   4    4.30    0.70
  -6   3   4    4.00    0.60
   6   3  -4  -10.20   19.40
   6   3  -4    3.60    1.30
   6   3  -4    4.00    0.90
  -6   3   4   18.20   20.80
   6   3  -4   20.20   17.20
  -6   3   4    4.10    0.70
   5  -3  -4   18.30    2.60
   5  -3  -4   33.70   12.70
   5  -3  -4   24.10    1.90
  -5  -3   4   21.60    1.80
  -5   3   4   23.50   12.80
   5   3  -4   26.00    2.10
   5   3  -4    9.70   12.20
   5   3  -4   39.30   12.40
   5   3  -4   22.50    2.10
   5   3  -4   20.80    2.70
   4  -3  -4   16.50    8.40
   4  -3  -4    7.70    1.40
   4  -3  -4   10.70    1.00
  -4  -3   4    9.00    1.00
   4   3  -4    7.90    1.60
   4   3  -4    3.40    7.80
   4   3  -4   16.50    9.70
   3  -3  -4   25.40    7.10
   3  -3  -4   15.10    2.00
   3  -3  -4   19.80    7.00
   3   3  -4   15.70    2.20
   3   3  -4   18.70    7.60
   3   3  -4   13.40    7.10
   2  -3  -4    8.50    5.30
   2  -3  -4    3.20    0.90
   2   3  -4    6.30    5.30
   2   3  -4    3.40    1.00
   1  -3  -4   29.60    2.80
   1  -3  -4   40.90    6.70
  -1  -3   4   41.50    7.60
  -1  -3   4   35.90    2.90
   1  -3  -4   34.00    6.70
   1   3  -4   32.20    3.10
  -1   3   4   26.80    2.50
   1   3  -4   33.80    7.50
   0  -3   4   67.79    9.90
   0  -3   4   78.79    5.80
   0  -3  -4   89.69   10.90
   0  -3  -4   63.39    5.70
   0   3  -4   71.69    5.90
   0   3  -4   95.99   11.50
   1  -3   4  182.18   13.90
   1  -3   4  189.78   18.70
  -1  -3  -4  173.18   13.80
  -1  -3  -4  188.28   16.30
  -1   3  -4  217.28   18.90
   1   3   4  188.08   16.20
   2  -3   4   11.10    1.60
  -2  -3  -4   14.70    1.80
  -2  -3  -4   18.30    6.20
   2   3   4   17.00    5.80
  -2   3  -4    9.10    1.70
  -2   3  -4   11.10    1.00
  -2   3  -4   17.60    9.40
  -3  -3  -4   17.30    8.00
  -3  -3  -4   10.60    1.80
   3  -3   4   13.40    1.90
   3  -3   4   21.30   11.00
  -3   3  -4    7.40   10.00
  -3   3  -4   14.10    1.20
   3   3   4    8.30    7.40
  -3   3  -4   10.70    1.80
  -4  -3  -4   58.59    4.20
   4  -3   4   36.00   17.40
   4  -3   4   56.69    4.90
  -4   3  -4   63.99   15.40
  -4   3  -4   55.89    4.30
  -5  -3  -4   70.59    5.30
   5  -3   4   70.39    5.40
   5  -3   4   71.29    6.00
   5  -3   4   66.09    5.40
   5   3   4   61.19    5.40
  -5   3  -4   79.89    5.40
  -5   3  -4   77.49    5.30
   6  -3   4   46.30    3.90
   6  -3   4   46.30    4.80
  -6  -3  -4   48.30    3.80
   6  -3   4   49.00    3.90
   6   3   4   46.60    3.80
  -6   3  -4   53.29    3.80
  -6   3  -4   53.19    3.80
  -7  -3  -4   56.49    4.60
   7  -3   4   55.29    4.50
  -7   3  -4   53.59    4.60
   7   3   4   59.29    4.40
  -7   3  -4   61.39    4.40
  -7   3  -4   54.39    4.60
   8  -3   4    4.80    0.80
   8  -3   4    3.80    0.80
  -8  -3  -4    4.40    0.70
  -8  -3  -4    3.80    0.60
  -8   3  -4    3.90    0.90
  -8   3  -4    3.60    0.60
  -8   3  -4    4.40    0.70
   8   3   4    3.50    0.70
  -9  -3  -4    1.40    0.50
  -9  -3  -4    1.50    0.50
   9  -3   4    0.60    0.60
   9   3   4    1.30    0.50
  -9   3  -4    1.70    0.50
  -9   3  -4   -0.10    0.70
  -9   3  -4    1.20    0.40
 -10  -3  -4   46.30    3.50
 -10  -3  -4   46.90    3.60
  10  -3   4   42.10    3.60
 -10   3  -4   45.90    3.50
 -10   3  -4   48.20    3.60
  10   3   4   46.10    3.50
  10   3   4   42.50    3.90
  11  -3   4    3.20    0.80
 -11  -3  -4    2.80    0.50
  11  -3   4    3.60    0.60
 -11  -3  -4    3.10    0.50
  11   3   4    3.10    0.80
 -11   3  -4    4.30    0.60
  12  -3   4    3.80    0.50
  12  -3   4    3.70    0.70
 -12  -3  -4    3.90    0.50
 -12   3  -4    3.30    0.50
  12   3   4    4.40    0.70
 -13  -4   4    0.80    0.30
  13  -4  -4    1.30    0.50
 -13   4   4    0.80    0.30
  13   4  -4    0.80    0.40
 -13   4   4    1.10    0.50
  12  -4  -4    2.10    0.70
  12  -4  -4    3.10    0.80
 -12  -4   4    1.80    0.40
 -12  -4   4    2.40    0.50
 -12   4   4    2.40    0.40
  12   4  -4    1.70    0.60
 -12   4   4    3.00    0.70
  11  -4  -4    3.20    0.80
  11  -4  -4    3.30    0.80
 -11  -4   4    4.30    0.70
 -11  -4   4    3.60    0.60
 -11  -4   4    2.10    1.10
 -11   4   4    3.10    0.80
 -11   4   4    3.70    0.60
  11   4  -4    4.60    0.80
  10  -4  -4   11.50    3.10
  10  -4  -4   12.60    1.60
 -10  -4   4   10.00    1.20
  10  -4  -4   13.70    1.70
 -10  -4   4   14.10    2.20
 -10  -4   4   12.00    1.50
 -10   4   4   14.60    1.70
 -10   4   4   11.80    1.30
  10   4  -4   12.00    1.90
  10   4  -4   13.10    1.50
  -9  -4   4   38.50    3.20
   9  -4  -4   42.20    4.00
  -9  -4   4   35.50    3.30
  -9  -4   4   37.60    3.10
   9  -4  -4   41.60    3.40
   9  -4  -4   36.80    4.90
   9  -4  -4   41.00    3.30
   9  -4  -4   34.80    3.30
  -9   4   4   43.40    3.30
   9   4  -4   42.70    3.20
  -9   4   4   38.60    3.10
   9   4  -4   40.20    3.20
   9   4  -4   42.00    3.90
  -8  -4   4  165.78   12.20
   8  -4  -4  162.68   12.60
   8  -4  -4  167.08   12.30
   8  -4  -4  167.98   12.40
   8  -4  -4  165.78   12.20
  -8  -4   4  163.68   12.20
  -8  -4   4  154.58   12.30
   8  -4  -4  169.58   13.30
   8   4  -4  165.88   13.40
  -8   4   4  157.68   12.20
  -8   4   4  170.58   12.30
   8   4  -4  174.38   12.30
   8   4  -4  172.88   12.50
   8   4  -4  159.08   12.50
   7  -4  -4    8.90    1.10
  -7  -4   4    5.80    0.80
   7  -4  -4    6.00    1.60
  -7  -4   4    6.90    0.80
  -7  -4   4    5.20    0.90
   7  -4  -4    5.30    0.80
  -7   4   4    5.30    0.80
   7   4  -4    6.10    0.90
   7   4  -4    6.30    1.10
  -7   4   4    6.60    1.20
   7   4  -4    6.10    1.70
  -7   4   4    6.40    1.00
   6  -4  -4   68.79    5.40
  -6  -4   4   75.69    5.30
  -6  -4   4   72.19    5.30
   6  -4  -4   70.09    6.10
   6  -4  -4   76.79   24.80
   6  -4  -4   75.09    5.30
  -6   4   4   64.09    5.20
  -6   4   4   64.49    5.50
   6   4  -4   68.09   22.80
   6   4  -4   74.09    6.20
  -6   4   4   72.59   22.80
   6   4  -4   69.19   20.40
  -6   4   4   67.69    5.30
   6   4  -4   69.89    5.60
   5  -4  -4   43.10    3.50
   5  -4  -4   31.20   15.10
   5  -4  -4   51.59    4.30
   5  -4  -4   50.59    3.50
  -5  -4   4   43.30    3.40
   5   4  -4   40.80    4.20
   5   4  -4   43.10    3.60
  -5   4   4   36.20   15.80
   5   4  -4   32.80   12.50
   5   4  -4   32.10   14.10
   4  -4  -4 2137.29  163.48
   4  -4  -4 2159.58  159.38
  -4  -4   4 2232.08  158.88
   4   4  -4 2297.77  164.58
   4   4  -4 2286.17  159.58
   4   4  -4 2237.68  158.98
   4   4  -4 2033.90  163.58
   3  -4  -4 1837.42  123.89
  -3  -4   4 1622.84  123.49
   3  -4  -4 1823.62  127.59
   3  -4  -4 1764.92  127.39
   3   4  -4 1502.05  127.29
   3   4  -4 1700.83  128.19
   3   4  -4 1749.82  123.59
   3   4  -4 1670.53  124.09
   2  -4  -4  310.57   22.50
   2  -4  -4  292.97   25.60
   2  -4  -4  294.77   25.40
  -2  -4   4  309.27   27.00
   2   4  -4  314.17   22.70
   2   4  -4  300.07   26.70
   1  -4  -4   26.70    5.60
   1  -4  -4   27.90    2.50
  -1  -4   4   22.40    7.00
   1  -4  -4   30.30    6.10
  -1  -4   4   24.20    2.50
   1   4  -4   22.00    6.70
   1   4  -4   26.10    2.70
   0  -4   4  281.67   24.60
   0  -4  -4  265.27   22.20
   0  -4   4  277.87   20.10
   0  -4  -4  249.68   21.90
   0  -4  -4  257.17   19.90
   0   4  -4  296.77   20.30
   0   4  -4  267.27   24.60
  -1  -4  -4  452.15   32.80
  -1  -4  -4  445.66   34.50
   1  -4   4  462.45   32.90
   1  -4   4  425.56   37.30
  -1   4  -4  493.75   32.60
  -1   4  -4  401.06   36.80
   1   4   4  416.06   34.40
  -1   4  -4  457.85   33.10
   2  -4   4   36.10    3.40
  -2  -4  -4   38.60    3.40
   2  -4   4   22.80    9.80
  -2  -4  -4   44.10    7.30
  -2   4  -4   46.10   10.40
  -2   4  -4   36.00    3.70
   2   4   4   46.10    6.90
  -3  -4  -4   87.29    6.60
   3  -4   4   54.69   14.70
  -3  -4  -4   92.29   14.00
   3  -4   4   89.99    6.80
   3  -4   4   73.39    6.20
  -3   4  -4   83.59    6.20
  -3   4  -4   86.99    6.90
   3   4   4   82.89   12.40
  -3   4  -4   95.59   16.00
   4  -4   4    6.20    0.90
   4  -4   4    6.90    1.40
   4  -4   4   29.90   18.40
  -4   4  -4    6.60    0.70
  -4   4  -4   24.30   16.40
  -4   4  -4    6.50    0.80
   5  -4   4   73.29    5.80
   5  -4   4   74.69    5.20
  -5   4  -4   68.89    5.10
   5   4   4   58.89    5.20
  -5   4  -4   64.49    5.10
  -6  -4  -4    3.70    0.60
   6  -4   4    3.20    1.40
   6  -4   4    5.20    0.80
   6  -4   4    3.90    0.80
  -6  -4  -4    3.10    0.60
   6   4   4    4.20    0.60
  -6   4  -4    5.90    0.90
  -6   4  -4    3.90    0.60
  -6   4  -4    3.30    0.60
   7  -4   4   96.19    6.50
   7  -4   4   83.79    7.70
   7  -4   4   92.49    6.60
  -7  -4  -4   77.89    6.40
  -7   4  -4   82.79    6.40
  -7   4  -4   80.09    6.80
  -7   4  -4   78.39    6.40
   7   4   4   88.09    6.40
  -8  -4  -4    3.90    0.70
   8  -4   4    5.20    0.90
  -8  -4  -4    4.50    0.70
   8  -4   4    6.40    1.00
  -8   4  -4    5.20    0.80
  -8   4  -4    5.70    0.90
  -8   4  -4    5.00    0.80
   8   4   4    4.50    0.70
   9  -4   4    5.90    1.00
  -9  -4  -4    6.40    0.90
  -9  -4  -4    7.90    1.00
  -9   4  -4    6.70    0.90
   9   4   4    7.90    1.50
  -9   4  -4    6.60    1.00
   9   4   4    7.70    0.90
  -9   4  -4    6.60    0.90
 -10  -4  -4    6.60    0.90
 -10  -4  -4    6.20    0.80
  10  -4   4    8.30    1.10
 -10   4  -4    6.30    0.90
 -10   4  -4    6.00    0.70
 -10   4  -4    6.50    1.00
  10   4   4    8.10    1.40
  11  -4   4    4.20    0.80
 -11  -4  -4    4.20    0.60
 -11  -4  -4    4.60    0.60
  11  -4   4    4.40    0.70
 -11   4  -4    5.10    0.70
  11   4   4    4.70    0.90
  12  -4   4    0.80    0.50
  12  -4   4    1.60    0.30
 -12  -4  -4    0.80    0.20
  12   4   4    0.90    0.40
  13  -5  -4    5.20    0.80
 -13  -5   4    4.50    0.60
  13  -5  -4    3.10    0.50
  13   5  -4    4.20    0.60
 -13   5   4    4.10    0.70
 -13   5   4    3.80    0.40
 -12  -5   4    2.70    0.50
 -12  -5   4    2.40    0.40
  12  -5  -4    1.70    0.70
  12  -5  -4    2.60    0.90
  12   5  -4    2.00    0.50
 -12   5   4    2.30    0.40
 -12   5   4    1.50    0.80
  11  -5  -4    5.70    1.00
 -11  -5   4    7.20    0.90
  11  -5  -4    6.30    1.10
 -11   5   4    6.70    1.00
  11   5  -4    6.90    1.10
 -11   5   4    7.80    0.80
  10  -5  -4    9.10    1.40
  10  -5  -4    8.40    1.40
  10  -5  -4    7.40    3.00
 -10  -5   4    9.90    1.00
 -10  -5   4   10.40    1.10
  10   5  -4    9.30    1.20
  10   5  -4    6.10    1.60
 -10   5   4    9.90    1.00
 -10   5   4    9.80    1.40
   9  -5  -4   -0.40    0.60
  -9  -5   4    0.80    0.40
  -9  -5   4    0.60    0.40
   9  -5  -4    0.00    0.70
   9  -5  -4    0.30    0.50
   9  -5  -4    0.40    1.70
   9   5  -4   -0.80    1.20
   9   5  -4    0.60    0.50
  -9   5   4    0.00    0.40
  -9   5   4   -0.10    0.60
   9   5  -4   -0.70    0.50
   8  -5  -4    1.90    0.60
   8  -5  -4    3.20    1.40
   8  -5  -4    0.90    0.90
  -8  -5   4    3.40    0.60
  -8  -5   4    2.10    0.80
   8  -5  -4    2.60    0.80
  -8  -5   4    3.40    0.60
   8  -5  -4    2.10    0.80
   8   5  -4    2.40    0.60
  -8   5   4    4.30    0.80
  -8   5   4    3.10    0.60
   8   5  -4    2.60    2.60
   8   5  -4    2.40    0.60
   8   5  -4    2.40    1.20
   7  -5  -4    8.60    2.10
   7  -5  -4    9.00    1.10
  -7  -5   4    9.40    1.00
   7  -5  -4    7.00    1.20
  -7  -5   4    8.80    1.30
  -7  -5   4    9.70    1.00
   7  -5  -4    6.60    1.10
  -7   5   4    9.50    1.00
   7   5  -4    8.30    1.30
   7   5  -4   10.60    1.10
  -7   5   4    9.70    1.70
  -7   5   4    9.50    1.20
   7   5  -4    6.80    2.10
  -6  -5   4    3.10    0.50
   6  -5  -4    2.30    0.70
   6  -5  -4   12.60   24.20
   6  -5  -4    2.60    1.20
   6  -5  -4    3.30    0.60
  -6  -5   4    3.40    0.60
  -6   5   4   10.70   24.30
  -6   5   4    3.00    1.00
  -6   5   4    2.90    0.60
   6   5  -4   -1.60   23.20
   6   5  -4    3.10    0.80
   6   5  -4    2.50    1.30
  -6   5   4    3.30    0.50
   5  -5  -4    5.00    0.70
   5  -5  -4    4.70    1.30
   5  -5  -4   -1.70   15.40
   5  -5  -4    4.70    0.70
  -5  -5   4    4.10    0.60
   5   5  -4    6.40   14.10
   5   5  -4  -13.60   14.70
  -5   5   4   11.40   15.30
   5   5  -4    4.20    1.30
   5   5  -4    4.10    0.80
   4  -5  -4    8.30   10.90
   4  -5  -4    2.60    0.50
  -4  -5   4    1.90    0.50
   4  -5  -4    1.80    1.10
   4   5  -4   -9.30   10.10
   4   5  -4    4.00   11.00
   4   5  -4    2.40    1.30
   4   5  -4    2.10    0.70
   3  -5  -4   20.50    8.10
   3  -5  -4   18.40    8.00
   3  -5  -4   19.90    2.20
  -3  -5   4   17.70    1.70
   3   5  -4   19.20    9.10
   3   5  -4   17.20    2.40
   3   5  -4   19.80    8.70
   3   5  -4   18.60    1.70
   2  -5  -4   22.70    6.80
  -2  -5   4   19.20    7.60
  -2  -5   4   17.30    1.60
   2  -5  -4   27.30    6.60
   2   5  -4   19.70    2.60
   2   5  -4   24.40    7.80
  -1  -5   4   21.20    2.00
   1  -5  -4   33.30    6.10
  -1  -5   4   18.50    2.10
   1  -5  -4   22.30    2.10
   1  -5  -4   27.80    5.50
  -1  -5   4   17.40    7.80
   1   5  -4   17.10    2.40
   1   5  -4   27.20    8.20
   0  -5   4   13.40    7.60
   0  -5  -4    6.00    1.00
   0  -5   4    4.70    1.00
   0  -5   4    4.50    0.70
   0  -5  -4    7.30    4.10
   0  -5  -4    2.00    4.40
   0   5  -4    4.90    1.20
   0   5  -4    5.90    7.00
  -1  -5  -4   53.69    4.70
  -1  -5  -4   75.99    8.60
   1  -5   4   63.59    5.00
   1  -5   4   61.89   11.00
   1  -5   4   51.99    4.50
  -1  -5  -4   69.09    7.60
  -1   5  -4   66.09    4.50
  -1   5  -4   54.79    5.10
  -1   5  -4   90.69   13.30
  -2  -5  -4   15.70    5.10
  -2  -5  -4    8.50    1.50
   2  -5   4   11.60    1.70
   2  -5   4   25.20   10.40
   2  -5   4   11.20    1.20
  -2   5  -4   23.50   10.20
  -2   5  -4   12.60    1.10
  -2   5  -4   14.10    2.10
  -3  -5  -4   64.49    9.90
   3  -5   4   51.79    4.60
   3  -5   4   51.89   15.50
   3   5   4   47.60    8.80
  -3   5  -4   30.80   12.90
  -3   5  -4   49.70    4.70
  -3   5  -4   53.69    3.90
   4  -5   4    7.20    0.90
  -4  -5  -4    6.70    0.70
   4  -5   4    8.20    1.00
   4  -5   4    6.70    1.00
   4  -5   4    3.50   21.20
   4  -5   4    6.90    1.30
  -4   5  -4   16.20   18.50
  -4   5  -4    8.20    0.80
  -4   5  -4    6.90    0.80
   4   5   4    7.10    1.10
   5  -5   4   64.59    4.90
  -5  -5  -4   59.19    4.70
   5  -5   4   61.19    4.90
   5  -5   4   60.69    5.50
[truncated: 571,662 more chars]
